# Supplementary material for: Suspension-Induced Stem Cell Transition: A Non-Transgenic Method to Generate Adult Stem Cells from Mouse and Human Somatic Cells
Source: Cells. 2023 Oct 23;12(20):2508. doi: 10.3390/cells12202508 (PMC10605402; doi:10.3390/cells12202508)
Supplement: Supplementary file 1 [file cells-12-02508-s001.zip]

Archive with 23 entries (21 files):
- Captions for supplementary figures.pdf
- Fig. S1.jpg
- Fig. S2.jpg
- Fig. S3.jpg
- Fig. S4.jpg
- Fig. S5.jpg
- Fig. S6.jpg
- Fig. S7.jpg
- Fig. S8.jpg
- Fig. S9.jpg
- Movie clips/
- Movie clips/Movie S1 (Mouse Sca-1 GFP ).mp4
- Movie clips/Movie S2 (Mouse Sca-1 GFP Fibro).mp4
- Movie clips/Movie S3 (Mouse) C12_1 (PAPER).mp4
- Movie clips/Movie S4 (Human Fib Sphere for 7 Day.mp4
- Supplementary Table 1.pdf
- Supplementary Table 2.pdf
- Supplementary Table 3 (GO terms of MSCs-related).pdf
- Supplementary Table 4 (GO terms of ECM-related).pdf
- Supplementary Table S5.pdf
- Supplementry Excel files/
- Supplementry Excel files/Supplementary Excel spreadsheet #1 (May_9_23).xlsx
- Supplementry Excel files/Supplementary Excel spreadsheet #2 (May_9_23).xlsx
