# Supplementary material for: Suspension-Induced Stem Cell Transition: A Non-Transgenic Method to Generate Adult Stem Cells from Mouse and Human Somatic Cells
Source: Cells. 2023 Oct 23;12(20):2508. doi: 10.3390/cells12202508 (PMC10605402; doi:10.3390/cells12202508)
Supplement: Supplementary file 1 [file cells-12-02508-s001.zip › Supplementry Excel files/Supplementary Excel spreadsheet #2 (May_9_23).xlsx]

## Sheet: combined_markers_integrated_res
0	1.41069	0.923	0.892	0	0	Lars2
0	1.25443	0.998	1	0	0	Gm42418
0	1.10309	0.941	0.899	0	0	AY036118
1.15112e-174	0.269996	0.086	0.373	2.16054e-170	0	Arf6
1.12986e-171	0.260677	0.109	0.411	2.12064e-167	0	Map2k3
1.91637e-170	0.297519	0.101	0.396	3.59684e-166	0	Phc2
2.97806e-163	0.260746	0.12	0.423	5.58952e-159	0	Pycr2
6.53439e-163	0.260366	0.111	0.406	1.22644e-158	0	Nip7
2.02884e-161	0.261347	0.129	0.44	3.80792e-157	0	Ilk
4.05639e-161	0.290763	0.084	0.352	7.61343e-157	0	Btg1
5.9345e-161	0.251665	0.147	0.471	1.11385e-156	0	Gnai3
6.22213e-161	0.254607	0.084	0.352	1.16783e-156	0	Bcl10
2.89487e-160	0.254144	0.073	0.329	5.43339e-156	0	Trim27
1.8566e-158	0.2656	0.112	0.403	3.48465e-154	0	Rnps1
9.16963e-156	0.255725	0.126	0.425	1.72105e-151	0	Vasp
5.84096e-155	0.274352	0.117	0.41	1.09629e-150	0	Pitpnb
5.28727e-154	0.289579	0.118	0.409	9.92368e-150	0	Brix1
4.44284e-153	0.264277	0.13	0.432	8.33876e-149	0	Commd2
1.3464e-152	0.282393	0.11	0.392	2.52706e-148	0	U2af2
6.17467e-152	0.267313	0.075	0.324	1.15892e-147	0	Txnip
5.8039e-151	0.278914	0.129	0.426	1.08933e-146	0	Gmps
3.02241e-150	0.297078	0.099	0.369	5.67276e-146	0	Yrdc
1.44728e-149	0.261774	0.105	0.379	2.71641e-145	0	Snrnp40
1.93798e-148	0.280215	0.12	0.407	3.63739e-144	0	Mrpl22
2.14619e-148	0.277502	0.133	0.432	4.02819e-144	0	Eif4a3
3.42786e-147	0.258504	0.06	0.292	6.43375e-143	0	Nup88
7.08829e-147	0.257673	0.136	0.437	1.3304e-142	0	Nol12
1.00685e-146	0.290308	0.133	0.427	1.88976e-142	0	Gnpnat1
4.34214e-146	0.338587	0.127	0.416	8.14977e-142	0	Tomm70a
8.31106e-146	0.252846	0.174	0.505	1.5599e-141	0	Eif3d
2.253e-145	0.27207	0.109	0.384	4.22865e-141	0	Polr2h
2.64286e-145	0.293842	0.133	0.429	4.96038e-141	0	Cggbp1
4.47624e-145	0.273243	0.15	0.456	8.40146e-141	0	Supt16
2.0906e-144	0.268315	0.085	0.335	3.92384e-140	0	Ctps
5.48581e-144	0.283323	0.088	0.341	1.02963e-139	0	Azin1
6.85056e-144	0.295015	0.114	0.392	1.28578e-139	0	Timm10
6.9599e-144	0.296898	0.146	0.45	1.3063e-139	0	Aen
2.39505e-143	0.317569	0.12	0.401	4.49527e-139	0	Atf4
2.75074e-142	0.276637	0.174	0.501	5.16286e-138	0	Glipr2
3.02833e-142	0.271988	0.128	0.412	5.68388e-138	0	Fhl2
4.24767e-142	0.254369	0.079	0.322	7.97246e-138	0	Slbp
3.58275e-141	0.332984	0.151	0.457	6.72446e-137	0	Mob4
5.01358e-140	0.255322	0.166	0.483	9.40998e-136	0	March5
8.26487e-139	0.263172	0.086	0.331	1.55123e-134	0	Plekha3
1.74897e-138	0.257976	0.079	0.317	3.28264e-134	0	Smim3
5.42554e-138	0.291124	0.149	0.449	1.01832e-133	0	Eef1e1
9.57598e-137	0.289659	0.118	0.389	1.79732e-132	0	Srsf1
1.59232e-136	0.280953	0.159	0.465	2.98863e-132	0	Rpl7l1
2.67378e-136	0.27207	0.154	0.455	5.01841e-132	0	Ak6
3.75078e-136	0.252647	0.182	0.507	7.03984e-132	0	Rars
4.65071e-135	0.28029	0.143	0.433	8.72891e-131	0	Naa20
1.59451e-134	0.259292	0.181	0.502	2.99274e-130	0	Fbl
2.8229e-134	0.280265	0.184	0.509	5.29829e-130	0	Med21
5.05051e-132	0.251866	0.174	0.486	9.47931e-128	0	Stoml2
6.32025e-132	0.292388	0.149	0.441	1.18625e-127	0	Smc6
1.16129e-129	0.265357	0.178	0.491	2.17963e-125	0	Polr2c
2.82004e-129	0.270412	0.158	0.457	5.29294e-125	0	Znrd2
1.17375e-128	0.273364	0.107	0.359	2.20302e-124	0	Gar1
2.85116e-128	0.272689	0.161	0.46	5.35133e-124	0	Ruvbl1
8.86537e-128	0.348488	0.161	0.458	1.66394e-123	0	Pdcd10
5.68971e-127	0.294936	0.081	0.311	1.0679e-122	0	Nxt1
2.12192e-126	0.290621	0.17	0.475	3.98264e-122	0	Srsf6
2.69248e-126	0.266878	0.195	0.52	5.05351e-122	0	Ppp2ca
2.81245e-126	0.273345	0.197	0.521	5.27869e-122	0	Syncrip
4.35437e-126	0.363573	0.175	0.485	8.17272e-122	0	Mbd2
1.64817e-125	0.287932	0.126	0.393	3.09345e-121	0	Ubald2
2.72898e-125	0.306776	0.176	0.484	5.12202e-121	0	Utp11
6.28434e-125	0.293209	0.141	0.417	1.17951e-120	0	Cbx5
3.48832e-124	0.308412	0.169	0.468	6.54724e-120	0	Ppid
5.53431e-124	0.276908	0.16	0.452	1.03874e-119	0	Ciao2a
8.51058e-124	0.284886	0.187	0.5	1.59735e-119	0	Gm16286
8.62083e-123	0.291783	0.168	0.464	1.61804e-118	0	Sumo3
4.54846e-122	0.270967	0.195	0.513	8.537e-118	0	Emg1
5.85487e-122	0.299275	0.207	0.529	1.0989e-117	0	Zwint
6.2981e-122	0.266405	0.093	0.325	1.18209e-117	0	Rad21
1.78673e-121	0.264136	0.195	0.511	3.35352e-117	0	Ube2d2a
2.04546e-121	0.296997	0.193	0.506	3.83913e-117	0	Mrpl15
2.64084e-121	0.287432	0.108	0.353	4.9566e-117	0	Hspa14
2.82839e-121	0.259977	0.232	0.58	5.30861e-117	0	Sugt1
4.10034e-121	0.280409	0.126	0.384	7.69594e-117	0	Vbp1
1.03515e-120	0.27582	0.167	0.462	1.94287e-116	0	Dpy30
2.04428e-120	0.305915	0.159	0.443	3.83692e-116	0	Ahsa1
6.49161e-120	0.283742	0.203	0.523	1.21841e-115	0	Ugdh
6.80098e-120	0.254436	0.176	0.474	1.27648e-115	0	Ssrp1
1.65627e-119	0.264907	0.209	0.534	3.10866e-115	0	Polr2m
2.91535e-119	0.313564	0.202	0.524	5.47183e-115	0	Eif3g
4.8433e-119	0.329369	0.18	0.485	9.09039e-115	0	Pbdc1
5.68322e-119	0.281454	0.207	0.53	1.06668e-114	0	Ppp1cc
5.92745e-119	0.269497	0.206	0.527	1.11252e-114	0	Bin1
3.71995e-118	0.279559	0.109	0.349	6.98197e-114	0	Cebpd
4.17804e-118	1.06964	0.727	0.82	7.84177e-114	0	Cmss1
5.12839e-118	0.297657	0.228	0.565	9.62547e-114	0	Litaf
4.39196e-117	0.301743	0.1	0.334	8.24326e-113	0	H1f0
1.02636e-116	0.295165	0.121	0.37	1.92637e-112	0	Mzt1
1.71565e-116	0.380892	0.161	0.446	3.22011e-112	0	Uba2
2.39008e-116	0.312108	0.196	0.508	4.48594e-112	0	Sae1
4.85295e-116	0.259333	0.199	0.505	9.10851e-112	0	Rab14
7.6973e-116	0.275049	0.221	0.552	1.44471e-111	0	Paics
8.18513e-116	0.325173	0.193	0.503	1.53627e-111	0	Eif4e
8.95213e-116	0.313441	0.201	0.516	1.68023e-111	0	Rbbp4
1.54325e-115	0.292068	0.195	0.501	2.89652e-111	0	Lsm1
9.10886e-115	0.486787	0.879	0.945	1.70964e-110	0	Ptma
1.70105e-114	0.263243	0.131	0.388	3.19271e-110	0	Cmc2
3.42653e-114	0.288544	0.107	0.34	6.43125e-110	0	Fam111a
7.92047e-114	0.310482	0.218	0.541	1.48659e-109	0	Rap1b
1.1093e-112	0.322281	0.217	0.542	2.08205e-108	0	Etf1
1.34477e-112	0.295025	0.195	0.502	2.524e-108	0	Fkbp4
3.51317e-112	0.335527	0.136	0.393	6.59388e-108	0	Tuba1c
4.69554e-112	0.332857	0.203	0.517	8.81306e-108	0	Kpnb1
9.26022e-112	0.311529	0.147	0.409	1.73805e-107	0	Ifrd1
1.70419e-110	0.327944	0.22	0.542	3.1986e-106	0	Lrrc59
6.72513e-110	0.256212	0.223	0.546	1.26224e-105	0	Ssu72
7.18604e-109	0.284576	0.222	0.54	1.34875e-104	0	Klhdc2
1.00329e-108	0.271284	0.258	0.605	1.88308e-104	0	Rab18
1.00758e-107	0.26686	0.213	0.522	1.89113e-103	0	Rsl1d1
1.80546e-107	0.3367	0.146	0.404	3.38866e-103	0	Psip1
2.81364e-107	0.29242	0.231	0.561	5.28092e-103	0	Snrpc
4.69632e-107	0.355866	0.13	0.374	8.81452e-103	0	Ruvbl2
8.3137e-107	0.252497	0.088	0.297	1.5604e-102	0	Rpp30
2.72514e-106	0.263667	0.242	0.569	5.11482e-102	0	Imp3
6.41498e-106	0.267645	0.066	0.256	1.20403e-101	0	Eri1
2.68918e-105	0.384394	0.207	0.514	5.04733e-101	0	Snrnp70
3.36529e-105	0.405102	0.191	0.482	6.31632e-101	0	Srsf5
2.08983e-104	0.270159	0.194	0.485	3.9224e-100	0	Phlda3
2.36895e-104	0.267564	0.272	0.626	4.44628e-100	0	Psmb7
4.10197e-104	0.312998	0.237	0.564	7.69899e-100	0	Tsen34
5.49217e-104	0.291239	0.227	0.544	1.03082e-99	0	Bcas2
1.04647e-103	0.349521	0.175	0.453	1.96412e-99	0	Hpf1
2.06543e-103	0.325239	0.189	0.48	3.8766e-99	0	Phf5a
2.47814e-103	0.308152	0.18	0.461	4.65122e-99	0	Lyar
4.26049e-103	0.259752	0.113	0.338	7.99651e-99	0	Rpa3
9.58058e-103	0.351591	0.231	0.556	1.79818e-98	0	Eif4h
1.01064e-102	0.271501	0.272	0.623	1.89687e-98	0	Psmc3
1.06664e-102	0.329798	0.097	0.31	2.00198e-98	0	Ppil1
1.90842e-102	0.319914	0.21	0.515	3.58191e-98	0	Pfdn6
6.11709e-102	0.397569	0.192	0.48	1.14812e-97	0	Ddx39b
4.20927e-101	0.399779	0.164	0.431	7.90039e-97	0	Magohb
8.24932e-101	0.42111	0.144	0.395	1.54831e-96	0	Lsm8
5.10537e-100	0.359288	0.226	0.541	9.58227e-96	0	Gadd45gip1
1.01917e-99	0.251257	0.241	0.562	1.91288e-95	0	Tomm40
1.53106e-99	0.31049	0.113	0.335	2.87364e-95	0	H2afx
1.97439e-99	0.283214	0.251	0.58	3.70573e-95	0	Rap1a
1.03073e-98	0.344555	0.215	0.523	1.93458e-94	0	Elof1
1.05782e-98	0.32582	0.218	0.528	1.98542e-94	0	Nudt21
1.76682e-98	0.340701	0.224	0.532	3.31615e-94	0	Rbbp7
2.1114e-98	0.251842	0.248	0.578	3.96288e-94	0	Nol7
5.30205e-98	0.338567	0.194	0.482	9.95143e-94	0	Ssna1
2.165e-97	0.29128	0.083	0.276	4.06349e-93	0	D030056L22Rik
3.52374e-97	0.267334	0.23	0.537	6.61371e-93	0	Ebna1bp2
4.52888e-97	0.416572	0.212	0.511	8.50026e-93	0	Abce1
5.09905e-97	0.286535	0.252	0.581	9.5704e-93	0	Gspt1
1.24312e-96	0.390711	0.162	0.419	2.33322e-92	0	Tfdp1
4.21284e-96	0.329525	0.127	0.355	7.90708e-92	0	Uchl5
7.72206e-96	0.432765	0.212	0.514	1.44935e-91	0	Rbm8a
1.19821e-95	0.278211	0.317	0.686	2.24892e-91	0	mt-Nd5
2.07537e-95	0.270988	0.259	0.59	3.89525e-91	0	Trmt112
2.91614e-95	0.285612	0.127	0.352	5.4733e-91	0	Rfc2
3.23741e-95	0.30949	0.221	0.523	6.07629e-91	0	1110004F10Rik
3.94487e-95	0.427525	0.195	0.481	7.40412e-91	0	Bub3
2.76425e-94	0.266691	0.089	0.282	5.18821e-90	0	Mcm7
8.01244e-93	0.328177	0.209	0.496	1.50386e-88	0	Chic2
9.84716e-93	0.30193	0.221	0.518	1.84821e-88	0	Srm
2.39252e-92	0.451489	0.131	0.357	4.49052e-88	0	Orc6
1.33916e-91	0.263305	0.255	0.582	2.51346e-87	0	Carhsp1
2.4016e-91	0.422089	0.147	0.387	4.50757e-87	0	Nsmce4a
8.53179e-91	0.296225	0.232	0.535	1.60133e-86	0	Dcun1d5
8.79339e-91	0.287963	0.272	0.604	1.65043e-86	0	Psmd6
4.05232e-89	0.284357	0.233	0.525	7.60579e-85	0	Pafah1b1
3.09104e-88	0.272448	0.08	0.259	5.80157e-84	0	Filip1l
2.61487e-87	0.299199	0.243	0.547	4.90785e-83	0	Fam104a
6.14229e-87	0.32071	0.228	0.525	1.15285e-82	0	Alyref
1.38168e-86	0.398078	0.169	0.416	2.59327e-82	0	Tubb2a
1.42417e-86	0.347124	0.238	0.539	2.67302e-82	0	Smarca5
2.34203e-85	0.271861	0.239	0.537	4.39575e-81	0	Polr2j
3.403e-85	0.271093	0.267	0.582	6.38709e-81	0	Tbrg1
4.27627e-85	0.355513	0.253	0.563	8.02613e-81	0	Nudt4
7.78149e-84	0.256585	0.234	0.521	1.46051e-79	0	Pcbp1
1.79365e-83	0.252056	0.283	0.611	3.3665e-79	0	Psma6
2.93742e-83	0.50161	0.177	0.426	5.51325e-79	0	Rassf1
3.27144e-83	0.296147	0.293	0.633	6.14016e-79	0	Capza2
1.0927e-82	0.321759	0.258	0.563	2.05088e-78	0	Csnk1a1
1.40382e-82	0.391549	0.23	0.523	2.63483e-78	0	Magoh
1.45094e-82	0.322104	0.258	0.568	2.72327e-78	0	Psma1
1.74238e-82	0.430625	0.21	0.484	3.27028e-78	0	Hnrnpd
2.36626e-82	0.492951	0.206	0.476	4.44124e-78	0	Nop58
2.64594e-82	0.38552	0.271	0.595	4.96617e-78	0	Tcea1
3.69691e-82	0.360373	0.123	0.328	6.93874e-78	0	Tmpo
3.75031e-82	0.274076	0.259	0.565	7.03895e-78	0	Emc6
1.13811e-81	0.451635	0.146	0.368	2.13611e-77	0	Nasp
3.49386e-81	0.269376	0.247	0.551	6.55763e-77	0	Lsm6
4.27121e-81	0.352208	0.262	0.578	8.01664e-77	0	Gtf2a2
1.03398e-80	0.38227	0.275	0.59	1.94068e-76	0	mt-Atp8
1.8648e-80	0.360605	0.267	0.585	3.50003e-76	0	Ube2n
3.90644e-80	0.81343	0.673	0.758	7.332e-76	0	H2afz
1.30682e-79	0.39752	0.173	0.413	2.45278e-75	0	Tipin
2.638e-79	0.252049	0.316	0.665	4.95127e-75	0	Eif3m
2.22715e-78	0.411278	0.172	0.411	4.18015e-74	0	Exosc8
2.3115e-78	0.45964	0.152	0.375	4.33846e-74	0	Lsm3
3.36008e-77	0.299606	0.265	0.573	6.30654e-73	0	Sf3b6
5.47471e-77	0.41443	0.227	0.504	1.02755e-72	0	Pgp
1.4025e-75	0.293826	0.271	0.577	2.63235e-71	0	Nudcd2
2.72596e-75	0.312802	0.265	0.559	5.11636e-71	0	Zyx
2.75635e-75	0.26684	0.269	0.569	5.17339e-71	0	Denr
6.61977e-75	0.349345	0.092	0.261	1.24247e-70	0	Hist1h1c
7.0802e-75	0.307304	0.28	0.593	1.32888e-70	0	Eif4e2
1.47394e-74	0.407712	0.25	0.544	2.76645e-70	0	G3bp1
6.79583e-74	0.417856	0.219	0.487	1.27551e-69	0	Dctpp1
3.7601e-73	0.311422	0.268	0.566	7.05734e-69	0	Dnaja2
4.59608e-73	0.27732	0.089	0.253	8.62637e-69	0	Bok
1.69077e-72	0.295926	0.273	0.576	3.17341e-68	0	Mrpl12
3.035e-71	0.60525	0.758	0.771	5.69639e-67	0	H3f3b
3.45512e-71	0.467281	0.234	0.515	6.48492e-67	0	Timm8a1
5.60577e-70	0.362736	0.142	0.34	1.05215e-65	0	Hat1
1.4444e-69	0.259168	0.081	0.235	2.71099e-65	0	Dbf4
2.13497e-69	0.291592	0.307	0.636	4.00712e-65	0	Thoc7
2.9996e-69	0.284045	0.28	0.578	5.62995e-65	0	Eif6
6.59948e-69	0.446245	0.184	0.42	1.23866e-64	0	Lsm2
1.63674e-68	0.324196	0.288	0.599	3.072e-64	0	Arpc5
1.21726e-67	0.364796	0.207	0.453	2.28467e-63	0	Ccdc34
2.91427e-67	0.335449	0.09	0.247	5.4698e-63	0	Atad2
5.57173e-67	0.296937	0.273	0.556	1.04576e-62	0	Lbh
2.45769e-66	0.412809	0.268	0.557	4.61284e-62	0	Psmd12
6.03232e-66	0.252605	0.312	0.634	1.13221e-61	0	Glrx5
5.83583e-65	0.295634	0.092	0.247	1.09533e-60	0	Mcm6
6.42864e-64	0.253778	0.321	0.646	1.20659e-59	0	Ube2d3
5.23543e-62	0.35894	0.261	0.545	9.82639e-58	0	Lsm5
1.62296e-61	0.252164	0.314	0.628	3.04613e-57	0	Nhp2
3.16071e-61	0.265581	0.086	0.231	5.93234e-57	0	Rfc5
3.82157e-61	0.632163	0.225	0.477	7.17271e-57	0	Hexb
3.97277e-61	0.429325	0.246	0.515	7.45649e-57	0	Srsf2
5.47617e-61	0.263142	0.062	0.191	1.02782e-56	0	Ube2t
4.38593e-60	0.363787	0.281	0.577	8.23195e-56	0	Mrpl51
5.44076e-60	0.462392	0.732	0.871	1.02118e-55	0	Ran
1.06969e-58	0.26959	0.055	0.175	2.00769e-54	0	2810408I11Rik
1.22199e-58	0.562296	0.19	0.408	2.29355e-54	0	Pcna
9.936e-58	0.293495	0.095	0.242	1.86489e-53	0	Rfc4
7.89189e-56	0.424584	0.289	0.582	1.48123e-51	0	Ppa1
1.06911e-55	0.370243	0.316	0.628	2.0066e-51	0	Prmt1
1.71696e-55	0.276253	0.09	0.23	3.22256e-51	0	Hmgb3
4.12242e-55	0.373983	0.309	0.609	7.73737e-51	0	Actr3
1.16853e-54	0.438081	0.169	0.361	2.19322e-50	0	Smc4
7.32758e-54	0.286921	0.34	0.662	1.37531e-49	0	Phb2
3.8849e-53	0.481295	0.327	0.634	7.29157e-49	0	Camk1d
4.94614e-53	0.275543	0.35	0.668	9.28341e-49	0	Pfdn2
1.06475e-52	0.352228	0.298	0.58	1.99842e-48	0	Cdv3
1.54267e-52	0.322278	0.066	0.187	2.89544e-48	0	Rgs16
5.48985e-52	0.525016	0.267	0.538	1.03039e-47	0	Cbx3
9.49347e-52	1.23158	0.416	0.355	1.78183e-47	0	Gm48099
1.59947e-51	0.42614	0.295	0.584	3.00204e-47	0	Snrpa1
3.89691e-51	0.402542	0.279	0.555	7.31411e-47	0	Mrpl18
4.08542e-51	0.365381	0.322	0.625	7.66792e-47	0	Trir
1.00925e-49	0.403694	0.324	0.621	1.89425e-45	0	Hnrnpu
1.5121e-49	0.264845	0.102	0.241	2.83805e-45	0	Cenpm
5.64346e-49	0.320037	0.314	0.603	1.05922e-44	0	Siva1
6.46949e-49	0.268482	0.853	0.953	1.21426e-44	0	Rack1
7.68487e-49	0.293659	0.355	0.68	1.44237e-44	0	Tcp1
9.6904e-49	0.3902	0.139	0.301	1.81879e-44	0	Hmgn2
1.78539e-48	0.313624	0.36	0.688	3.351e-44	0	Cct4
8.43264e-48	0.25454	0.069	0.184	1.58272e-43	0	Cenpk
9.05848e-48	0.320174	0.313	0.588	1.70019e-43	0	Vapa
8.01358e-47	0.26338	0.354	0.672	1.50407e-42	0	Ube2i
2.56102e-46	0.436539	0.169	0.348	4.80678e-42	0	Dnajc9
3.98381e-46	0.298027	0.077	0.194	7.47721e-42	0	Mad2l1
5.61307e-46	0.310076	0.352	0.665	1.05352e-41	0	Polr2f
3.87267e-45	0.333131	0.352	0.667	7.26862e-41	0	Cct3
9.23786e-45	0.397119	0.325	0.621	1.73385e-40	0	Eif2s1
7.81202e-44	0.485188	0.151	0.312	1.46624e-39	0	Rrm1
8.25827e-44	0.310358	0.341	0.65	1.55e-39	0	Snrpd3
2.81582e-43	0.299107	0.351	0.65	5.28502e-39	0	Tomm5
5.39015e-43	0.258072	0.079	0.191	1.01168e-38	0	Tacc3
8.56941e-43	0.346363	0.326	0.613	1.60839e-38	0	Jpt1
1.35719e-42	0.314919	0.102	0.228	2.54732e-38	0	Dhfr
8.08427e-42	0.556996	0.237	0.46	1.51734e-37	0	Dek
1.20722e-41	0.253973	0.055	0.15	2.26583e-37	0	Plk4
1.84208e-41	0.40191	0.285	0.527	3.4574e-37	0	3300005D01Rik
2.00527e-41	0.292874	0.39	0.724	3.7637e-37	0	Cct5
4.92041e-41	0.293691	0.81	0.929	9.23511e-37	0	Rps6
8.276e-41	0.301869	0.379	0.701	1.55332e-36	0	Vdac3
1.13458e-40	0.283276	0.071	0.176	2.12949e-36	0	Cenph
5.84141e-40	0.309904	0.363	0.664	1.09637e-35	0	Timm17a
9.39116e-39	0.363299	0.348	0.649	1.76263e-34	0	Eny2
1.44702e-38	0.452175	0.309	0.577	2.71592e-34	0	U2af1
1.68243e-38	0.391693	0.324	0.609	3.15775e-34	0	Dtymk
2.32913e-38	0.413264	0.336	0.617	4.37154e-34	0	Srsf9
1.49511e-36	0.32379	0.372	0.673	2.80618e-32	0	Hnrnpa2b1
2.68788e-36	0.44033	0.119	0.245	5.04489e-32	0	Gmnn
3.03888e-36	0.476098	0.324	0.598	5.70367e-32	0	Rheb
5.85254e-36	0.346667	0.361	0.653	1.09846e-31	0	Timm23
1.05433e-35	0.491993	0.281	0.514	1.97887e-31	0	Srsf7
2.04326e-35	0.283232	0.067	0.159	3.835e-31	0	Prim1
2.04445e-35	0.416501	0.348	0.636	3.83723e-31	0	Morf4l2
3.67033e-35	0.272555	0.363	0.646	6.88885e-31	0	Cnbp
4.24661e-35	0.26511	0.394	0.689	7.97046e-31	0	Eif5
1.01862e-34	0.376892	0.352	0.629	1.91184e-30	0	Ssb
3.12506e-34	0.726599	0.607	0.734	5.86542e-30	0	Tubb5
2.63855e-33	0.256084	0.399	0.71	4.9523e-29	0	Cdk4
3.01008e-33	0.44758	0.186	0.348	5.64963e-29	0	Cenpw
1.06199e-32	0.477795	0.342	0.627	1.99325e-28	0	Nudc
8.50345e-32	0.29206	0.127	0.247	1.59601e-27	0	Ccnb2
1.12089e-30	0.40481	0.339	0.61	2.10381e-26	0	Nucks1
1.31798e-30	0.358076	0.082	0.176	2.47371e-26	0	Racgap1
3.3655e-30	0.5921	0.205	0.374	6.3167e-26	0	Tyms
1.45945e-29	0.510457	0.329	0.591	2.73924e-25	0	Ywhah
1.6632e-29	0.575174	0.269	0.485	3.12166e-25	0	Selenoh
3.10676e-28	0.261848	0.391	0.656	5.83109e-24	0	Dnaja1
4.86781e-28	0.333599	0.385	0.682	9.1364e-24	0	1810037I17Rik
6.81643e-28	0.514917	0.321	0.565	1.27938e-23	0	Odc1
6.41936e-27	0.485389	0.341	0.598	1.20485e-22	0	Sub1
7.4278e-27	0.295168	0.732	0.908	1.39412e-22	0	Rpl5
8.5463e-27	0.356679	0.114	0.217	1.60406e-22	0	Cdkn3
1.58765e-25	0.471453	0.345	0.592	2.97986e-21	0	Txnl1
2.52009e-25	0.295278	0.09	0.177	4.72997e-21	0	Knstrn
3.65584e-25	0.508203	0.166	0.292	6.86164e-21	0	Smc2
1.75065e-24	0.27793	0.768	0.914	3.2858e-20	0	Mif
3.43046e-24	0.299807	0.095	0.18	6.43864e-20	0	Mki67
3.9572e-24	0.377259	0.123	0.223	7.42726e-20	0	Tpx2
9.79406e-24	0.383698	0.125	0.228	1.83825e-19	0	Cdca3
4.46373e-23	0.468388	0.126	0.229	8.37798e-19	0	Spc24
4.51755e-23	0.251518	0.444	0.743	8.479e-19	0	Eif4g2
5.93691e-23	0.357696	0.073	0.146	1.1143e-18	0	Plk1
1.07515e-22	0.396309	0.398	0.687	2.01794e-18	0	Cct6a
1.34643e-22	0.366207	0.094	0.177	2.52711e-18	0	Spc25
2.09541e-22	0.492065	0.375	0.651	3.93288e-18	0	Hnrnpa0
6.29696e-22	0.267211	0.059	0.123	1.18188e-17	0	Aurka
9.12341e-22	0.546624	0.305	0.518	1.71237e-17	0	Tubb6
1.99599e-21	0.356056	0.358	0.575	3.74627e-17	0	Cdkn1a
6.03409e-21	0.291386	0.104	0.185	1.13254e-16	0	Cenpf
9.32396e-21	0.340603	0.069	0.137	1.75001e-16	0	Pimreg
2.73237e-20	0.563991	0.607	0.806	5.12838e-16	0	Ranbp1
5.80487e-20	0.615743	0.292	0.487	1.08952e-15	0	Cebpb
8.07831e-20	0.423857	0.381	0.639	1.51622e-15	0	Ddx5
1.92269e-18	0.786989	0.244	0.406	3.6087e-14	0	Gphn
7.51243e-18	0.395457	0.402	0.678	1.41001e-13	0	Hnrnpk
4.53809e-17	0.446315	0.398	0.671	8.51755e-13	0	Snu13
5.12794e-17	0.562308	0.603	0.791	9.62463e-13	0	Eif4a1
1.11845e-16	0.438139	0.393	0.615	2.09922e-12	0	Ubc
4.89949e-16	0.29584	0.051	0.1	9.19586e-12	0	Hist1h2ae
1.54523e-15	0.460889	0.14	0.229	2.90024e-11	0	Rrm2
1.82493e-15	0.345893	0.064	0.119	3.42522e-11	0	Aurkb
4.99451e-15	0.418934	0.419	0.695	9.37419e-11	0	Cacybp
9.39953e-15	0.271772	0.77	0.913	1.7642e-10	0	Hspa8
2.5352e-14	0.50066	0.117	0.192	4.75832e-10	0	Tk1
4.62483e-14	0.33609	0.424	0.69	8.68035e-10	0	Snrpb
5.34326e-14	0.307627	0.061	0.111	1.00288e-09	0	Nusap1
1.24895e-13	1.08785	0.281	0.265	2.34416e-09	0	Gm15564
2.09873e-13	0.373311	0.092	0.153	3.9391e-09	0	Ccnb1
7.18243e-13	0.323145	0.442	0.723	1.34807e-08	0	Eloc
1.11687e-12	0.269374	0.479	0.761	2.09625e-08	0	Abracl
1.50046e-12	0.93941	0.291	0.282	2.81621e-08	0	Birc5
5.22016e-12	0.425799	0.144	0.219	9.79771e-08	0	Prc1
5.74346e-12	0.396597	0.4	0.627	1.07799e-07	0	Tuba1a
4.33695e-11	0.468288	0.087	0.141	8.14003e-07	0	Ccna2
7.06966e-11	1.05378	0.502	0.653	1.3269e-06	0	Cdk8
2.06969e-10	0.495458	0.141	0.211	3.88461e-06	0	Top2a
7.48842e-10	0.518607	0.133	0.201	1.4055e-05	0	Cdca8
1.06988e-09	0.291161	0.47	0.763	2.00806e-05	0	Snrpf
5.56141e-09	0.458653	0.425	0.682	0.000104382	0	Hnrnpab
8.88943e-08	0.403946	0.588	0.799	0.00166846	0	Snrpe
8.93875e-08	0.440908	0.105	0.155	0.00167771	0	Pbk
1.44346e-07	0.880752	0.282	0.287	0.00270923	0	Pclaf
6.97186e-07	0.744206	0.101	0.149	0.0130855	0	Hist1h4d
9.02757e-07	0.271281	0.914	0.986	0.0169438	0	mt-Atp6
1.40723e-06	0.531155	0.132	0.187	0.0264123	0	Cdc20
1.60438e-06	0.932838	0.139	0.201	0.0301126	0	Hist1h1e
4.25675e-06	0.614543	0.384	0.6	0.079895	0	Dut
5.46146e-06	0.497006	0.435	0.679	0.102506	0	Ptges3
7.96226e-06	0.386416	0.585	0.79	0.149444	0	Sumo2
1.41122e-05	0.25265	0.516	0.793	0.264872	0	Ndufab1
1.75893e-05	0.276114	0.507	0.777	0.330134	0	Hspe1
2.15074e-05	0.538601	0.545	0.708	0.403672	0	Calm2
5.22068e-05	1.04557	0.144	0.131	0.979868	0	Hist1h1b
5.25957e-05	0.586325	0.21	0.287	0.987169	0	Cenpa
8.02375e-05	0.546409	0.424	0.645	1	0	Hnrnpf
0.000193837	0.640954	0.364	0.532	1	0	Tubb4b
0.000584542	0.679876	0.474	0.643	1	0	Snrpd1
0.000632382	0.271208	0.528	0.781	1	0	Tagln2
0.000665071	0.275707	0.529	0.805	1	0	Ybx3
0.000755594	0.828025	0.208	0.283	1	0	Cdk1
0.00271286	0.391838	0.317	0.41	1	0	Il33
0.00627414	0.683213	0.462	0.625	1	0	Srsf3
0.006313	1.04587	0.272	0.305	1	0	Hmgb2
0.00926474	0.302338	0.591	0.821	1	0	Hmgn1
0.00993756	0.373088	0.58	0.845	1	0	mt-Nd4l
4.42571e-217	0.690313	0.984	0.963	8.30662e-213	1	Ftl1
5.03176e-193	0.419122	0.998	0.992	9.4441e-189	1	Tpt1
4.2986e-178	1.08997	0.978	0.974	8.06805e-174	1	Prdx1
5.95948e-170	2.31242	0.67	0.568	1.11854e-165	1	Cyb5r3
1.29932e-140	1.52354	0.796	0.721	2.43869e-136	1	Anp32b
1.46507e-139	0.607655	0.998	0.997	2.74979e-135	1	Fth1
8.48313e-124	1.79275	0.696	0.622	1.5922e-119	1	Ccnd2
4.16765e-121	2.34842	0.611	0.483	7.82227e-117	1	Grem1
3.1038e-113	0.293987	0.992	0.983	5.82553e-109	1	Rpl23
1.3488e-112	0.34085	0.974	0.957	2.53157e-108	1	Rps3
4.29936e-112	0.541376	0.932	0.919	8.06948e-108	1	Esd
4.61611e-109	1.99794	0.562	0.477	8.66397e-105	1	Cenpb
1.63151e-98	0.432811	0.944	0.928	3.06218e-94	1	Txn1
8.4026e-98	0.27884	0.993	0.983	1.57708e-93	1	Rps24
3.47317e-94	0.452097	0.986	0.976	6.51879e-90	1	Tmsb4x
1.64168e-90	0.273545	0.965	0.956	3.08128e-86	1	Rps14
4.6953e-90	0.301349	0.986	0.983	8.81261e-86	1	Rplp0
2.47781e-88	0.355888	0.967	0.957	4.65061e-84	1	Rps26
3.96198e-86	0.47715	0.863	0.852	7.43625e-82	1	Tmsb10
1.43562e-84	0.289922	0.957	0.941	2.69452e-80	1	Rpl27
4.48049e-84	0.403229	0.924	0.886	8.40944e-80	1	Serf2
5.54385e-84	0.309093	0.948	0.929	1.04053e-79	1	Rpl38
4.22021e-83	0.41975	0.938	0.905	7.9209e-79	1	AY036118
2.03906e-81	0.25644	0.987	0.973	3.82712e-77	1	Rpl19
1.14187e-80	0.299611	0.993	0.99	2.14317e-76	1	Rplp1
1.47112e-80	0.403316	0.936	0.909	2.76115e-76	1	S100a11
2.61441e-80	0.318213	0.955	0.941	4.90698e-76	1	Rpl3
3.82626e-76	0.324181	0.934	0.918	7.18151e-72	1	Rack1
2.20013e-74	0.583036	0.927	0.902	4.12942e-70	1	Npm1
9.60209e-74	0.423679	0.869	0.841	1.80222e-69	1	Arpc1b
1.36706e-72	0.279926	0.975	0.959	2.56583e-68	1	Rpl26
1.20236e-70	0.26361	0.984	0.974	2.25672e-66	1	Eef1a1
8.28536e-69	0.62709	0.726	0.71	1.55508e-64	1	Arpc3
8.75804e-69	0.765674	0.661	0.647	1.6438e-64	1	Bag1
8.57121e-66	0.63092	0.718	0.703	1.60873e-61	1	Akr1a1
9.46676e-66	0.601881	0.805	0.801	1.77682e-61	1	Anxa5
2.76818e-64	0.391017	0.872	0.867	5.1956e-60	1	Mif
1.22932e-63	0.256755	0.975	0.959	2.30731e-59	1	Rps3a1
1.42391e-62	0.950416	0.744	0.713	2.67254e-58	1	Lgals3
1.73239e-62	0.334149	0.924	0.908	3.25152e-58	1	Eef1b2
1.00766e-61	0.33965	0.905	0.887	1.89128e-57	1	Myl6
1.59841e-59	0.505965	0.866	0.851	3.00005e-55	1	Prdx5
2.055e-58	0.295298	0.902	0.88	3.85704e-54	1	Cox8a
3.09181e-58	0.38823	0.843	0.828	5.80301e-54	1	Cfl1
4.10576e-58	1.41332	0.695	0.645	7.7061e-54	1	Ccnd1
7.16074e-58	0.503336	0.796	0.785	1.344e-53	1	Sh3bgrl3
8.94527e-58	0.948554	0.613	0.609	1.67894e-53	1	Ubxn1
8.90475e-57	0.359599	0.856	0.838	1.67133e-52	1	Oaz1
9.73122e-56	0.255131	0.943	0.933	1.82645e-51	1	Rps9
3.75573e-55	0.270557	0.889	0.881	7.04912e-51	1	Rplp2
1.45395e-53	0.309267	0.856	0.843	2.72892e-49	1	Elob
6.51032e-53	0.314196	0.844	0.836	1.22192e-48	1	Atp5l
1.07099e-52	0.253409	0.963	0.951	2.01015e-48	1	Rps4x
5.40288e-52	0.32403	0.855	0.837	1.01407e-47	1	Cox6c
5.50052e-52	0.309211	0.879	0.866	1.03239e-47	1	Eif5a
4.2539e-51	0.727124	0.675	0.679	7.98415e-47	1	Taldo1
6.884e-50	0.663862	0.711	0.708	1.29206e-45	1	Ptms
4.46715e-49	0.509873	0.793	0.796	8.3844e-45	1	Tpm4
1.36717e-48	0.436915	0.722	0.74	2.56603e-44	1	Cox7b
4.64812e-48	1.64869	0.376	0.303	8.72405e-44	1	Rab13
4.57729e-47	0.277972	0.866	0.867	8.59111e-43	1	Rpl13a
1.22264e-46	0.788734	0.64	0.635	2.29477e-42	1	Blvrb
5.22437e-46	0.401938	0.757	0.75	9.80562e-42	1	Pebp1
9.84299e-46	0.39095	0.818	0.811	1.84743e-41	1	Aldoa
3.17133e-45	0.384494	0.793	0.784	5.95227e-41	1	Gpx4
3.35481e-44	0.250962	0.936	0.914	6.29664e-40	1	Rpl22
4.70315e-44	0.25727	0.907	0.904	8.82735e-40	1	Rpl17
3.13657e-43	0.301729	0.893	0.87	5.88702e-39	1	Calm1
5.21654e-43	0.269608	0.912	0.905	9.79093e-39	1	Rpl12
1.31784e-42	0.371442	0.179	0.368	2.47345e-38	1	Cdk11b
9.60354e-42	0.377412	0.874	0.865	1.80249e-37	1	Ubb
4.53246e-41	0.353269	0.843	0.83	8.50698e-37	1	Gnas
7.14996e-41	0.398523	0.777	0.778	1.34198e-36	1	H3f3a
1.4526e-40	0.284173	0.94	0.92	2.72638e-36	1	Ptma
3.00988e-40	0.277277	0.105	0.246	5.64924e-36	1	Phtf1
1.01351e-39	0.36663	0.761	0.765	1.90225e-35	1	Atp5h
3.78867e-39	0.271015	0.09	0.22	7.11095e-35	1	Usp46
1.36385e-38	0.326338	0.805	0.809	2.55982e-34	1	Nme1
5.48453e-38	0.862113	0.743	0.748	1.02939e-33	1	Ncl
9.67211e-38	0.574689	0.683	0.691	1.81536e-33	1	Cyb5a
1.02729e-36	0.401022	0.715	0.72	1.92812e-32	1	Atox1
3.20686e-36	0.389382	0.753	0.748	6.01895e-32	1	Serpinb6a
3.32588e-36	0.572383	0.718	0.724	6.24234e-32	1	Pabpc1
4.32339e-36	0.424817	0.726	0.729	8.11456e-32	1	Capg
5.43919e-36	0.251269	0.877	0.871	1.02088e-31	1	Rps25
1.07712e-34	0.3535	0.732	0.743	2.02165e-30	1	Uqcc2
1.37368e-34	0.620505	0.735	0.752	2.57826e-30	1	Gas5
2.15553e-34	0.462702	0.197	0.38	4.04572e-30	1	Pura
2.68062e-33	0.301142	0.343	0.546	5.03126e-29	1	Calr
2.81984e-33	0.783357	0.77	0.761	5.29256e-29	1	Cald1
5.37658e-33	0.302332	0.784	0.791	1.00913e-28	1	Atpif1
1.19245e-32	0.393376	0.669	0.693	2.23811e-28	1	Txndc17
4.22922e-32	0.486806	0.644	0.663	7.93783e-28	1	Map1lc3b
6.49747e-32	0.305696	0.145	0.292	1.21951e-27	1	Hnrnph3
6.54628e-32	0.366162	0.675	0.695	1.22867e-27	1	Ubl5
6.71526e-32	0.297808	0.078	0.187	1.26039e-27	1	Oxsr1
1.07091e-31	0.348978	0.116	0.246	2.00999e-27	1	Chd3
3.23774e-31	0.277982	0.77	0.774	6.07691e-27	1	Atp5j2
5.06017e-31	0.298436	0.748	0.755	9.49743e-27	1	Uqcrh
6.17513e-31	0.270107	0.097	0.215	1.15901e-26	1	Tmem126b
9.43841e-31	0.389767	0.204	0.374	1.77149e-26	1	Zeb1
1.08918e-30	0.256565	0.164	0.316	2.04428e-26	1	Actr1b
5.93042e-30	0.266885	0.833	0.839	1.11308e-25	1	Sec61g
1.0055e-29	0.371464	0.733	0.757	1.88722e-25	1	Psma3
1.06122e-29	0.295568	0.75	0.766	1.9918e-25	1	Atp5md
4.17649e-29	0.337916	0.691	0.72	7.83885e-25	1	Ndufa7
4.58174e-29	0.642785	0.683	0.713	8.59947e-25	1	Prdx6
8.53851e-29	0.489361	0.657	0.682	1.60259e-24	1	Cstb
9.37984e-28	0.634047	0.167	0.316	1.7605e-23	1	Znhit6
1.25956e-27	0.350917	0.147	0.284	2.36406e-23	1	Ensa
1.27464e-27	0.393332	0.666	0.698	2.39236e-23	1	Tbca
3.14531e-27	0.302109	0.717	0.751	5.90343e-23	1	Rpl35
4.19151e-27	0.293969	0.082	0.182	7.86704e-23	1	Pkp4
5.85523e-27	0.371354	0.92	0.89	1.09897e-22	1	Hsp90ab1
7.51739e-27	0.260148	0.779	0.786	1.41094e-22	1	Uqcrq
9.71258e-27	0.445049	0.185	0.339	1.82295e-22	1	Taf15
2.11422e-26	0.381975	0.687	0.705	3.96819e-22	1	Gabarap
8.33929e-26	0.2685	0.765	0.773	1.5652e-21	1	Atp5e
1.12871e-25	0.274763	0.787	0.792	2.11848e-21	1	Atp5j
6.66523e-25	0.366375	0.152	0.282	1.251e-20	1	Uaca
8.50003e-25	0.819234	0.515	0.516	1.59537e-20	1	Hist1h2bc
4.5691e-24	0.480915	0.165	0.302	8.57574e-20	1	Gpatch4
4.77996e-24	0.434572	0.233	0.406	8.9715e-20	1	Emp2
5.14014e-24	0.267761	0.255	0.435	9.64752e-20	1	Rbm17
2.17371e-23	0.263326	0.185	0.33	4.07984e-19	1	Uap1l1
2.98202e-23	0.361711	0.648	0.685	5.59695e-19	1	Srp14
7.76177e-23	0.465819	0.252	0.426	1.45681e-18	1	Golgb1
9.36181e-23	0.520153	0.718	0.736	1.75712e-18	1	Set
1.28344e-22	0.325694	0.715	0.752	2.40889e-18	1	Fkbp1a
2.49611e-22	0.320917	0.298	0.483	4.68495e-18	1	Eif5b
4.00251e-22	0.332442	0.216	0.373	7.5123e-18	1	Gnl1
5.67965e-22	1.19534	0.452	0.467	1.06601e-17	1	Atf5
5.97717e-22	0.310756	0.695	0.725	1.12185e-17	1	Uqcrb
8.14943e-22	0.391878	0.708	0.732	1.52957e-17	1	Gsto1
8.60777e-22	0.256672	0.759	0.775	1.61559e-17	1	Sec61b
9.17617e-22	0.254185	0.237	0.405	1.72227e-17	1	Tprgl
1.40412e-21	0.372781	0.685	0.717	2.6354e-17	1	Clta
1.49932e-21	0.442688	0.248	0.42	2.81407e-17	1	Huwe1
2.35908e-21	0.297996	0.663	0.698	4.42775e-17	1	Romo1
5.19046e-21	1.43986	0.367	0.358	9.74197e-17	1	Dync1li2
1.07815e-20	0.326684	0.235	0.392	2.02359e-16	1	Srxn1
1.52361e-20	0.344831	0.665	0.699	2.85966e-16	1	Pomp
1.94097e-20	0.645887	0.23	0.392	3.64301e-16	1	Lpar1
2.35148e-20	0.296097	0.677	0.707	4.41349e-16	1	Pfdn5
3.18008e-20	0.300487	0.702	0.743	5.96869e-16	1	Myl12a
4.32558e-20	0.315103	0.723	0.751	8.11869e-16	1	Slc25a5
5.78066e-20	0.35089	0.256	0.427	1.08497e-15	1	Dhx9
7.14148e-20	0.278119	0.237	0.398	1.34038e-15	1	Acot13
1.42479e-19	0.251086	0.805	0.814	2.67418e-15	1	Gng5
2.48766e-19	0.308446	0.744	0.751	4.66908e-15	1	Tspo
3.96871e-19	0.41941	0.235	0.395	7.44887e-15	1	Synj2bp
5.99166e-19	0.350788	0.087	0.17	1.12457e-14	1	Ammecr1
1.44422e-18	0.569662	0.154	0.27	2.71066e-14	1	Crem
1.56761e-18	0.371493	0.655	0.714	2.94224e-14	1	Arf4
1.77128e-18	0.601328	0.206	0.345	3.32451e-14	1	Samd4
2.44364e-18	0.29327	0.056	0.123	4.58646e-14	1	Inpp1
5.02988e-18	0.32483	0.689	0.709	9.44059e-14	1	Ndufa13
6.53119e-18	0.273216	0.822	0.825	1.22584e-13	1	Anxa2
1.31465e-17	1.47835	0.439	0.463	2.46747e-13	1	Palld
1.38701e-17	0.288451	0.698	0.723	2.60327e-13	1	Prdx2
1.96339e-17	0.313025	0.691	0.736	3.68509e-13	1	Atp5b
2.87251e-17	0.55903	0.15	0.258	5.39141e-13	1	Scd1
2.93452e-17	1.32183	0.27	0.232	5.5078e-13	1	Maff
4.37812e-17	0.274755	0.675	0.714	8.21729e-13	1	Ndufs5
6.76663e-17	0.564808	0.23	0.384	1.27003e-12	1	Upf3a
9.48531e-17	0.276449	0.681	0.723	1.7803e-12	1	Micos10
2.26508e-16	0.283296	0.806	0.821	4.25133e-12	1	Hsp90aa1
3.50957e-16	0.615856	0.163	0.277	6.58711e-12	1	Ppfia1
4.33986e-16	0.277426	0.272	0.436	8.14549e-12	1	Cdk2ap2
7.89653e-16	0.306619	0.712	0.753	1.4821e-11	1	Psma7
1.14195e-15	0.53466	0.162	0.272	2.14332e-11	1	Zcchc24
1.94136e-15	0.440051	0.269	0.432	3.64374e-11	1	Zfp106
4.67777e-15	0.331658	0.349	0.521	8.77971e-11	1	Sptbn1
7.67957e-15	0.271732	0.632	0.689	1.44138e-10	1	Eif3i
9.01663e-15	0.260454	0.3	0.469	1.69233e-10	1	Polr2m
1.6332e-14	0.250827	0.677	0.715	3.06535e-10	1	Tma7
6.82311e-14	0.497439	0.232	0.37	1.28063e-09	1	Anp32a
6.9328e-14	0.327958	0.072	0.133	1.30122e-09	1	Net1
9.14944e-14	0.268511	0.803	0.818	1.71726e-09	1	Pkm
1.30413e-13	0.448064	0.556	0.608	2.44772e-09	1	Atp6v1f
1.9228e-13	1.15948	0.255	0.217	3.6089e-09	1	Gsta4
1.94805e-13	0.350248	0.566	0.628	3.6563e-09	1	Hsbp1
2.16831e-13	0.382441	0.615	0.67	4.06971e-09	1	Psmd8
4.16918e-13	0.297765	0.651	0.704	7.82513e-09	1	Psmb1
4.60057e-13	0.284141	0.287	0.446	8.63481e-09	1	Vapb
7.76461e-13	0.258762	0.675	0.707	1.45734e-08	1	H2afj
1.69194e-12	0.448225	0.319	0.478	3.1756e-08	1	Wnk1
2.51562e-12	0.852435	0.164	0.121	4.72157e-08	1	Akr1c18
3.1992e-12	0.307453	0.656	0.696	6.00458e-08	1	Rhoc
3.23216e-12	0.472429	0.271	0.423	6.06645e-08	1	Zmat2
1.73472e-11	0.331325	0.612	0.673	3.25589e-07	1	Dap
1.87931e-11	0.609601	0.269	0.42	3.52729e-07	1	Nrd1
2.06947e-11	0.392281	0.307	0.466	3.88418e-07	1	Dnajc2
3.01234e-11	0.913342	0.463	0.527	5.65386e-07	1	Dynll2
3.71535e-11	1.3745	0.338	0.348	6.97333e-07	1	Sh3pxd2a
6.03626e-11	0.263053	0.658	0.715	1.13295e-06	1	Rhoa
6.17495e-11	0.343074	0.309	0.467	1.15898e-06	1	Trappc6b
6.68689e-11	0.352014	0.317	0.479	1.25506e-06	1	Ctnnb1
1.22202e-10	0.851044	0.214	0.336	2.29362e-06	1	Zc3h13
1.28363e-10	1.15542	0.417	0.47	2.40924e-06	1	Fam129b
1.36308e-10	0.347886	0.576	0.647	2.55836e-06	1	Dynlrb1
1.39546e-10	0.255309	0.329	0.491	2.61914e-06	1	Sh3bgrl
1.81969e-10	0.353234	0.622	0.683	3.41538e-06	1	Sept7
2.80242e-10	0.305439	0.648	0.701	5.25986e-06	1	Psma2
3.2754e-10	0.270993	0.627	0.679	6.1476e-06	1	Swi5
6.77658e-10	0.334393	0.77	0.785	1.2719e-05	1	Mt1
1.05179e-09	0.281652	0.611	0.686	1.9741e-05	1	Eif3f
1.65572e-09	0.28093	0.581	0.652	3.10762e-05	1	Ndufb4
2.4013e-09	0.318019	0.605	0.669	4.507e-05	1	Mdh2
2.40584e-09	0.43207	0.533	0.608	4.51552e-05	1	Calm3
2.95728e-09	0.311706	0.599	0.668	5.55052e-05	1	Ywhaq
3.9787e-09	0.284632	0.627	0.684	7.46762e-05	1	Psmb3
4.42176e-09	0.458159	0.089	0.141	8.2992e-05	1	Arhgap11a
6.63781e-09	0.681121	0.231	0.349	0.000124585	1	Nbeal1
7.694e-09	0.614367	0.124	0.191	0.000144409	1	Gxylt1
1.64224e-08	0.326298	0.685	0.727	0.000308232	1	Fam162a
2.03341e-08	0.289941	0.106	0.162	0.00038165	1	Uchl1
2.77442e-08	0.278647	0.618	0.68	0.000520732	1	Mrfap1
4.77439e-08	0.278043	0.348	0.505	0.000896106	1	Aldh2
5.92752e-08	0.257573	0.608	0.676	0.00111254	1	Eif3h
7.04637e-08	0.309364	0.404	0.553	0.00132253	1	Tpr
7.70804e-08	0.275334	0.606	0.678	0.00144672	1	Psmb4
9.60515e-08	0.66262	0.274	0.411	0.00180279	1	Ptpn11
1.40554e-07	0.261466	0.609	0.676	0.00263805	1	Srp9
1.66794e-07	0.605113	0.13	0.196	0.00313056	1	R3hcc1
1.92295e-07	0.32294	0.555	0.631	0.00360918	1	Tmem258
2.20997e-07	0.357975	0.067	0.108	0.00414789	1	5730409E04Rik
2.37941e-07	0.306665	0.354	0.515	0.00446592	1	Ghitm
2.8022e-07	0.311157	0.578	0.651	0.00525946	1	Ost4
3.25084e-07	0.420772	0.634	0.704	0.00610149	1	Ass1
3.84411e-07	0.255671	0.348	0.496	0.00721501	1	Bnip3l
4.28065e-07	0.280258	0.069	0.109	0.00803435	1	Trim56
8.4053e-07	0.711844	0.505	0.591	0.0157759	1	Kif5b
2.72021e-06	0.366384	0.329	0.462	0.0510556	1	Gng11
2.75012e-06	0.666918	0.187	0.27	0.0516169	1	Htatsf1
2.81475e-06	0.62047	0.47	0.518	0.0528301	1	Cryab
3.37299e-06	0.373087	0.515	0.592	0.0633076	1	Lamtor2
3.53987e-06	0.441716	0.349	0.501	0.0664398	1	Rrp1
3.59439e-06	0.533817	0.094	0.138	0.0674631	1	Rflnb
6.56285e-06	0.281851	0.572	0.646	0.123178	1	Cox5b
7.81679e-06	0.441768	0.56	0.645	0.146713	1	Hnrnpa1
1.0833e-05	0.336627	0.578	0.641	0.203325	1	Atp6v1g1
1.1567e-05	0.25984	0.378	0.532	0.2171	1	Dynlt3
2.08236e-05	0.742223	0.524	0.594	0.390839	1	Eif3a
2.20327e-05	0.36249	0.53	0.62	0.413532	1	Pdap1
2.70094e-05	0.418822	0.532	0.607	0.506939	1	Eid1
3.40629e-05	0.871255	0.17	0.241	0.639326	1	Kctd10
5.50179e-05	0.37145	0.359	0.505	1	1	Atp6v1e1
6.92344e-05	0.277703	0.374	0.516	1	1	Chmp2a
8.81873e-05	0.852152	0.171	0.234	1	1	Cgnl1
9.18916e-05	0.412174	0.346	0.481	1	1	Ccng1
0.000100367	0.308048	0.338	0.479	1	1	Mien1
0.000111451	0.449286	0.53	0.619	1	1	Zcrb1
0.000123388	0.267206	0.589	0.676	1	1	Cct7
0.000166807	0.377663	0.338	0.476	1	1	Chmp3
0.000200969	0.299939	0.565	0.644	1	1	Psmb6
0.000211603	0.590754	0.337	0.467	1	1	Map4k4
0.000407147	0.732156	0.286	0.398	1	1	Map1b
0.000690064	0.439559	0.448	0.531	1	1	1110008P14Rik
0.000960857	0.522156	0.489	0.571	1	1	Mt2
0.00113062	0.560516	0.109	0.146	1	1	Trak2
0.00153337	0.34161	0.09	0.117	1	1	Ccl8
0.00159053	0.316927	0.518	0.61	1	1	Cox17
0.00188283	0.275761	0.616	0.703	1	1	Vdac2
0.00245125	0.271625	0.101	0.132	1	1	Ndufa4l2
0.00313068	0.306527	0.368	0.51	1	1	Trappc2l
0.00377282	0.771605	0.444	0.479	1	1	Crabp1
0.00381062	0.263375	0.528	0.618	1	1	Ndufb2
0.00401422	0.316154	0.495	0.595	1	1	Drap1
0.0042768	0.270758	0.368	0.507	1	1	Higd2a
0.00496277	0.370185	0.503	0.608	1	1	Capns1
0.00681142	0.895535	0.307	0.424	1	1	Map4
0.00736668	0.63831	0.12	0.11	1	1	Trp53inp2
0.00777034	0.259391	0.544	0.646	1	1	Cct8
0.00833758	0.481472	0.085	0.11	1	1	Rassf3
0	1.61248	0.947	0.591	0	2	Ctsl
5.92794e-294	1.2856	0.948	0.663	1.11262e-289	2	Cd63
2.0163e-286	1.48171	0.905	0.578	3.78439e-282	2	Bgn
1.61316e-282	1.79007	0.852	0.512	3.02774e-278	2	Igfbp7
1.64395e-260	1.19683	0.999	0.951	3.08552e-256	2	Timp1
7.12434e-251	1.39924	0.998	0.953	1.33717e-246	2	Spp1
9.88786e-245	1.35971	0.958	0.68	1.85585e-240	2	Sparc
8.75351e-234	1.64666	0.771	0.433	1.64295e-229	2	Serpinf1
5.1447e-202	1.16898	0.852	0.532	9.65608e-198	2	Itm2b
1.45192e-194	1.30082	0.788	0.512	2.72511e-190	2	B2m
2.00956e-192	1.15783	0.816	0.494	3.77174e-188	2	Bsg
6.89591e-183	0.99432	0.854	0.578	1.29429e-178	2	Ppib
5.82714e-179	1.1363	0.805	0.488	1.0937e-174	2	Serpinh1
9.83377e-177	1.23179	0.796	0.507	1.8457e-172	2	Cst3
1.26604e-173	1.20866	0.71	0.411	2.37623e-169	2	Pdia3
3.96741e-162	1.02269	0.847	0.616	7.44644e-158	2	Npc2
7.68417e-147	1.18453	0.727	0.452	1.44224e-142	2	Fstl1
4.07137e-146	1.58465	0.545	0.259	7.64155e-142	2	Postn
3.75478e-142	1.10641	0.695	0.419	7.04734e-138	2	Pdia6
2.73535e-141	1.01266	0.724	0.46	5.13399e-137	2	Lamp1
1.02431e-139	1.71634	0.689	0.425	1.92253e-135	2	Dcn
5.74698e-137	1.15118	0.673	0.424	1.07865e-132	2	Calu
1.12786e-136	1.12568	0.788	0.485	2.11687e-132	2	Itgb1
1.74277e-131	1.34489	0.678	0.406	3.271e-127	2	Ctsb
1.33419e-125	1.08944	0.796	0.51	2.50415e-121	2	Cd9
8.29264e-123	1.04378	0.696	0.465	1.55645e-118	2	Crlf1
1.14661e-120	1.05002	0.719	0.428	2.15207e-116	2	Aebp1
1.02543e-115	1.0036	0.633	0.402	1.92463e-111	2	Tmem59
1.30424e-113	0.990489	0.766	0.468	2.44793e-109	2	Hsp90b1
2.56848e-111	0.742032	0.976	0.934	4.82078e-107	2	mt-Co1
1.11619e-107	0.812133	0.697	0.445	2.09498e-103	2	Tmed10
6.70937e-107	1.07092	0.578	0.372	1.25928e-102	2	Lamp2
1.18024e-106	0.675135	0.841	0.672	2.21519e-102	2	Selenof
1.08791e-105	0.867168	0.612	0.393	2.04191e-101	2	Ctsz
1.00861e-103	1.00878	0.642	0.404	1.89307e-99	2	Ctsd
1.53856e-99	1.57427	0.612	0.384	2.88772e-95	2	Col3a1
2.76742e-97	0.806555	0.681	0.446	5.19417e-93	2	Laptm4a
3.63563e-94	0.66944	0.817	0.641	6.82371e-90	2	Ssr4
1.14396e-91	0.717141	0.814	0.548	2.14709e-87	2	Timp2
1.3899e-91	1.15501	0.576	0.385	2.6087e-87	2	Lox
8.96207e-83	1.05747	0.49	0.311	1.68209e-78	2	Emb
3.2924e-82	0.837683	0.577	0.394	6.1795e-78	2	Bcap31
4.67541e-81	0.872322	0.537	0.363	8.77528e-77	2	Ddost
4.4095e-80	0.80419	0.713	0.491	8.2762e-76	2	Pdpn
2.00988e-78	0.699337	0.739	0.48	3.77235e-74	2	Cd81
3.46351e-76	0.637597	0.713	0.5	6.50066e-72	2	Reep5
1.71778e-73	1.01028	0.507	0.344	3.2241e-69	2	H2-D1
3.03885e-73	1.76932	0.758	0.6	5.70362e-69	2	Mmp3
3.79016e-73	0.743143	0.64	0.449	7.11375e-69	2	Tmed9
9.94926e-73	0.928992	0.563	0.397	1.86738e-68	2	Pcolce
2.02525e-72	1.03819	0.573	0.377	3.80119e-68	2	Psap
4.96209e-72	0.690788	0.61	0.433	9.31335e-68	2	Tmed3
8.05546e-72	0.791732	0.573	0.387	1.51193e-67	2	Prdx4
1.68654e-71	0.646786	0.67	0.501	3.16547e-67	2	Rabac1
7.7692e-68	0.663512	0.658	0.47	1.4582e-63	2	Cyba
1.07171e-67	1.23437	0.812	0.667	2.01149e-63	2	Mgp
9.68205e-64	0.84924	0.524	0.369	1.81722e-59	2	Ppic
2.12876e-62	0.733829	0.591	0.419	3.99546e-58	2	Canx
1.59186e-60	0.73282	0.823	0.548	2.98776e-56	2	Fn1
1.56672e-59	0.737793	0.668	0.424	2.94057e-55	2	Col1a2
3.11521e-59	0.852441	0.529	0.372	5.84694e-55	2	Lman1
1.25147e-57	1.05254	0.569	0.389	2.34888e-53	2	Col1a1
3.24033e-57	1.53632	0.272	0.132	6.08177e-53	2	Apoe
5.29344e-57	0.698444	0.532	0.399	9.93525e-53	2	Rcn1
1.09784e-56	0.830018	0.53	0.369	2.06053e-52	2	P4hb
5.17526e-55	1.06258	0.48	0.339	9.71344e-51	2	Ctsk
1.38579e-54	0.842003	0.472	0.337	2.60099e-50	2	Itm2c
2.75938e-54	0.829163	0.468	0.335	5.17909e-50	2	Rcn3
2.10377e-53	0.769405	0.632	0.419	3.94856e-49	2	Fbln2
4.09378e-51	0.849129	0.462	0.329	7.68362e-47	2	Ctsh
4.90676e-51	0.538941	0.657	0.478	9.2095e-47	2	Calr
1.41178e-48	1.111	0.43	0.3	2.64977e-44	2	Mmp2
1.82172e-48	0.826375	0.475	0.312	3.41918e-44	2	Mfap5
3.86256e-47	0.636404	0.53	0.403	7.24964e-43	2	Kdelr2
3.91014e-47	0.60864	0.512	0.38	7.33893e-43	2	Emc7
1.042e-46	0.528786	0.637	0.516	1.95574e-42	2	Tmed2
2.26187e-45	0.448802	0.987	0.937	4.24531e-41	2	mt-Co2
9.11142e-45	0.774828	0.649	0.464	1.71012e-40	2	Tnc
2.36563e-44	0.609079	0.547	0.38	4.44005e-40	2	Ecm1
1.3563e-42	0.729719	0.442	0.334	2.54563e-38	2	Aga
1.15177e-41	0.620076	0.497	0.381	2.16176e-37	2	Tspan3
4.15761e-41	0.724573	0.534	0.381	7.80343e-37	2	Col5a2
2.68254e-40	0.604406	0.564	0.436	5.03486e-36	2	Fxyd5
1.66204e-39	0.461788	0.639	0.508	3.11947e-35	2	Nenf
5.21478e-39	0.684096	0.502	0.394	9.78763e-35	2	Efemp2
6.36944e-39	0.753854	0.7	0.516	1.19548e-34	2	Il1rl1
4.31612e-38	0.422592	0.963	0.906	8.10092e-34	2	mt-Co3
5.82202e-38	0.557478	0.5	0.38	1.09274e-33	2	Ssr2
2.63353e-37	0.485942	0.808	0.726	4.94288e-33	2	Ifitm3
5.03855e-36	0.426456	0.717	0.587	9.45686e-32	2	Dad1
1.10922e-35	0.605735	0.441	0.346	2.08189e-31	2	Ergic3
1.30693e-35	0.424793	0.694	0.555	2.45299e-31	2	Atp6v0c
1.67899e-35	0.577376	0.486	0.384	3.1513e-31	2	Vkorc1
1.94309e-35	0.674467	0.428	0.3	3.64698e-31	2	Thy1
4.24424e-35	0.523512	0.528	0.423	7.96601e-31	2	Ssr3
1.1159e-34	0.258055	0.978	0.986	2.09442e-30	2	Rps24
2.32615e-34	0.434005	0.991	0.959	4.36595e-30	2	mt-Atp6
4.11244e-34	0.939732	0.399	0.292	7.71863e-30	2	Serpine2
4.30814e-34	0.92468	0.497	0.374	8.08595e-30	2	Nid1
4.48848e-33	0.675835	0.447	0.354	8.42443e-29	2	Txndc5
6.29738e-33	0.784625	0.411	0.311	1.18196e-28	2	Mgst1
6.63857e-33	0.454255	0.95	0.876	1.24599e-28	2	mt-Nd4
9.02413e-33	0.434983	0.803	0.655	1.69374e-28	2	Emp3
1.97429e-32	0.309037	0.806	0.689	3.70554e-28	2	Ndufa13
3.28852e-32	0.776933	0.419	0.332	6.17222e-28	2	Hexa
1.03968e-31	0.475129	0.851	0.749	1.95137e-27	2	mt-Nd4l
3.12767e-31	0.507968	0.49	0.395	5.87032e-27	2	Npdc1
7.76238e-31	0.481248	0.52	0.406	1.45692e-26	2	Erp29
8.3888e-31	0.899367	0.413	0.322	1.57449e-26	2	Col6a1
9.29171e-31	0.619406	0.474	0.376	1.74396e-26	2	Fkbp11
7.59121e-30	0.543967	0.477	0.392	1.42479e-25	2	Mcfd2
9.61897e-30	0.4945	0.579	0.456	1.80538e-25	2	Manf
9.5499e-29	0.713911	0.415	0.338	1.79242e-24	2	Asah1
1.12482e-28	0.571413	0.531	0.397	2.11117e-24	2	Hspa5
7.37914e-28	0.528717	0.524	0.417	1.38499e-23	2	Tm9sf3
3.17598e-27	0.420875	0.596	0.488	5.961e-23	2	Ndfip1
3.72139e-27	0.324213	0.634	0.512	6.98468e-23	2	Spcs1
4.25062e-27	0.675897	0.383	0.294	7.978e-23	2	Tmem176a
5.71087e-27	0.762979	0.226	0.137	1.07187e-22	2	Cthrc1
9.39286e-27	0.346835	0.908	0.86	1.76295e-22	2	Ubb
1.21058e-26	0.563502	0.407	0.335	2.27214e-22	2	9530068E07Rik
4.13928e-26	0.551707	0.442	0.365	7.76901e-22	2	Ssr1
6.9315e-26	0.608811	0.428	0.343	1.30097e-21	2	Rpn2
3.74342e-25	0.46646	0.566	0.481	7.02602e-21	2	mt-Atp8
1.26319e-24	1.03507	0.409	0.327	2.37088e-20	2	Col4a1
1.32107e-24	0.467982	0.458	0.376	2.47952e-20	2	Emc10
2.0289e-24	0.494364	0.494	0.397	3.80803e-20	2	Sec11a
1.3481e-23	0.493388	0.424	0.357	2.53025e-19	2	Sdf4
2.52731e-23	0.619284	0.389	0.324	4.74351e-19	2	Scpep1
1.41846e-22	0.407401	0.459	0.381	2.6623e-18	2	Tmem50a
2.35547e-22	0.484634	0.457	0.377	4.42098e-18	2	Surf4
4.43485e-22	0.640909	0.403	0.332	8.32378e-18	2	P4ha1
5.19737e-22	0.374534	0.977	0.915	9.75495e-18	2	mt-Cytb
7.90232e-22	0.563571	0.386	0.308	1.48319e-17	2	Tmem176b
3.63867e-21	2.02274	0.326	0.233	6.82942e-17	2	Slpi
1.3631e-20	0.579557	0.379	0.322	2.55841e-16	2	Dnajb11
1.45134e-20	0.267464	0.674	0.584	2.72402e-16	2	Atp6v0e
3.03335e-20	0.862315	0.287	0.212	5.6933e-16	2	Sfrp1
7.55096e-20	0.503906	0.421	0.354	1.41724e-15	2	Degs1
7.64978e-20	1.16613	0.354	0.273	1.43579e-15	2	Il11
8.51239e-20	0.535483	0.439	0.369	1.59769e-15	2	Nptn
9.28706e-20	0.480347	0.121	0.062	1.74309e-15	2	Lbp
1.22191e-19	0.370722	0.495	0.409	2.2934e-15	2	Mydgf
1.25558e-19	0.361122	0.638	0.56	2.3566e-15	2	mt-Nd5
1.64463e-19	0.492243	0.431	0.364	3.08681e-15	2	Tmbim6
1.67071e-19	0.524802	0.406	0.343	3.13575e-15	2	Cd302
2.39089e-19	0.834325	0.254	0.177	4.48747e-15	2	Col5a3
2.88032e-19	0.484763	0.466	0.386	5.40606e-15	2	Cd47
5.95109e-19	0.579676	0.392	0.339	1.11696e-14	2	Pttg1ip
6.08543e-19	0.506389	0.169	0.1	1.14217e-14	2	Col15a1
8.64723e-19	0.471579	0.984	0.974	1.623e-14	2	Prdx1
1.42918e-18	0.496062	0.1	0.047	2.68243e-14	2	Igfbp3
3.49336e-18	0.65205	0.347	0.291	6.55669e-14	2	Creg1
3.68479e-18	0.638856	0.429	0.357	6.91599e-14	2	App
4.56061e-18	0.372731	0.522	0.439	8.5598e-14	2	Sec11c
6.10364e-18	0.56093	0.401	0.353	1.14559e-13	2	Pgrmc1
7.67907e-17	0.668952	0.17	0.102	1.44128e-12	2	Ccl8
1.54229e-16	0.46163	0.392	0.342	2.89472e-12	2	Tusc3
1.58535e-16	0.260087	0.697	0.589	2.97554e-12	2	Krtcap2
2.155e-16	0.289232	0.534	0.479	4.04472e-12	2	Rnasek
7.32051e-16	0.359702	0.468	0.419	1.37399e-11	2	Slc48a1
4.17468e-15	0.418883	0.468	0.393	7.83546e-11	2	H13
6.20105e-15	0.512369	0.34	0.289	1.16387e-10	2	Bst2
6.39364e-15	0.370084	0.62	0.579	1.20002e-10	2	Sod2
7.126e-15	0.432669	0.481	0.408	1.33748e-10	2	Atp6v0b
8.84183e-15	0.289404	0.736	0.593	1.65952e-10	2	Rtn4
1.15335e-14	0.308232	0.728	0.671	2.16472e-10	2	Taldo1
1.46808e-14	0.266588	0.566	0.489	2.75545e-10	2	Rer1
1.93281e-14	0.52645	0.328	0.276	3.6277e-10	2	Tgfb1
1.97802e-14	0.49707	0.36	0.316	3.71254e-10	2	Rnase4
2.2779e-14	0.851031	0.356	0.273	4.2754e-10	2	Cck
3.05136e-14	0.610924	0.336	0.289	5.7271e-10	2	Sdc1
4.96098e-14	0.360178	0.454	0.386	9.31126e-10	2	Tecr
7.45898e-14	0.314664	0.506	0.435	1.39998e-09	2	Cnpy2
8.259e-14	0.538028	0.404	0.348	1.55013e-09	2	Cpe
8.79103e-14	0.351454	0.444	0.396	1.64999e-09	2	Kdelr1
1.1399e-13	0.690984	0.113	0.063	2.13948e-09	2	Lcn2
2.26751e-13	0.450126	0.446	0.382	4.25589e-09	2	Ptgis
4.86802e-13	0.277313	0.454	0.415	9.13679e-09	2	Cnih1
8.22075e-13	0.288644	0.508	0.465	1.54295e-08	2	Aldh2
1.13095e-12	0.721318	0.358	0.31	2.12269e-08	2	Col4a2
1.13721e-12	0.338572	0.488	0.424	2.13444e-08	2	Gpx8
1.27868e-12	0.301925	0.198	0.136	2.39995e-08	2	Gm20594
2.56562e-12	0.264763	0.558	0.481	4.8154e-08	2	Ostc
2.70813e-12	0.356962	0.998	0.997	5.08289e-08	2	Fth1
4.54065e-12	0.372101	0.469	0.413	8.52234e-08	2	Spcs2
6.10944e-12	0.558763	0.355	0.327	1.14668e-07	2	Fkbp9
1.10876e-11	0.46924	0.42	0.361	2.08103e-07	2	Ly6a
1.65997e-11	0.500265	0.373	0.343	3.11559e-07	2	Hsd17b12
2.1173e-11	0.299942	0.842	0.743	3.97397e-07	2	mt-Nd2
3.04597e-11	0.255294	0.764	0.628	5.71697e-07	2	Tm4sf1
3.19446e-11	0.721534	0.138	0.091	5.99567e-07	2	Ptn
3.46665e-11	0.288829	0.67	0.631	6.50656e-07	2	Blvrb
4.7207e-11	0.845609	0.102	0.059	8.86029e-07	2	Mmp13
7.98128e-11	1.55245	0.136	0.085	1.49801e-06	2	Saa3
1.27724e-10	0.519596	0.336	0.31	2.39726e-06	2	Prnp
1.96779e-10	0.436293	0.354	0.328	3.69335e-06	2	P3h4
2.00958e-10	0.608043	0.237	0.185	3.77178e-06	2	Thbs2
2.29583e-10	0.282815	0.178	0.282	4.30904e-06	2	Igf2r
2.39558e-10	0.670881	0.307	0.261	4.49626e-06	2	Cxcl12
2.67585e-10	0.517175	0.333	0.308	5.02229e-06	2	Erp44
3.68849e-10	0.456897	0.363	0.336	6.92292e-06	2	Rcn2
4.48017e-10	0.604323	0.303	0.276	8.40883e-06	2	Ero1l
5.56771e-10	0.657513	0.372	0.335	1.045e-05	2	Mmp14
5.61272e-10	0.569294	0.319	0.29	1.05345e-05	2	Pdia4
6.36941e-10	0.410266	0.432	0.407	1.19548e-05	2	Mxra7
7.97952e-10	0.434535	0.339	0.314	1.49768e-05	2	Ifnar2
1.44993e-09	0.377543	0.175	0.131	2.72138e-05	2	Qpct
1.76108e-09	0.46784	0.159	0.112	3.30538e-05	2	Lum
2.57312e-09	0.590212	0.214	0.161	4.82949e-05	2	Rarres2
3.2086e-09	0.370114	0.395	0.372	6.02222e-05	2	Arl6ip5
3.95217e-09	0.548289	0.319	0.29	7.41782e-05	2	H2-K1
4.54638e-09	0.689244	0.275	0.234	8.5331e-05	2	Col12a1
5.04092e-09	0.445349	0.307	0.283	9.46131e-05	2	Saraf
2.01294e-08	0.466702	0.332	0.314	0.000377808	2	Atp6ap2
3.14689e-08	0.639833	0.406	0.35	0.000590639	2	Thbs1
3.28391e-08	0.356286	0.36	0.341	0.000616357	2	Derl1
5.26037e-08	0.432317	0.311	0.293	0.000987318	2	Lrpap1
7.50514e-08	0.267604	0.499	0.431	0.00140864	2	Sec62
7.6031e-08	0.494612	0.445	0.399	0.00142703	2	Igfbp4
9.83507e-08	0.528375	0.346	0.322	0.00184594	2	Prkcsh
1.02603e-07	0.515343	0.242	0.203	0.00192575	2	Gpm6b
1.68517e-07	0.400964	0.382	0.365	0.0031629	2	Lman2
1.9049e-07	0.28447	0.192	0.287	0.00357532	2	Stt3b
2.59562e-07	0.328145	0.148	0.113	0.00487172	2	Olfml3
4.26663e-07	0.250166	0.171	0.246	0.00800804	2	Enpp1
4.88473e-07	0.533381	0.315	0.303	0.00916816	2	Mfge8
6.12957e-07	0.261759	0.16	0.12	0.0115046	2	Ndufa4l2
9.70593e-07	0.533104	0.261	0.22	0.0182171	2	Gsta4
1.06014e-06	0.543476	0.202	0.166	0.0198978	2	Ecrg4
1.52465e-06	0.364355	0.35	0.34	0.0286162	2	Clptm1l
1.59414e-06	0.276596	0.19	0.274	0.0299204	2	Pxdn
1.664e-06	0.317105	0.348	0.337	0.0312316	2	Fuca1
2.3026e-06	0.409828	0.388	0.354	0.0432176	2	Mxra8
2.5617e-06	0.577194	0.317	0.3	0.0480806	2	Col5a1
3.49535e-06	0.570425	0.136	0.105	0.0656042	2	Itm2a
4.10607e-06	0.428004	0.124	0.092	0.0770668	2	Prl2c2
4.23352e-06	0.505402	0.309	0.299	0.079459	2	Nucb1
4.34154e-06	0.458574	0.15	0.119	0.0814864	2	Loxl2
4.90003e-06	0.677228	0.246	0.224	0.0919686	2	Procr
6.48171e-06	0.583361	0.315	0.296	0.121655	2	Vcam1
7.62992e-06	0.412857	0.365	0.346	0.143206	2	Colec12
8.11555e-06	0.452686	0.421	0.368	0.152321	2	Lrp1
1.26714e-05	0.456673	0.348	0.333	0.237829	2	Rpn1
2.01921e-05	0.253487	0.216	0.305	0.378986	2	Zdhhc20
2.77019e-05	0.395227	0.279	0.271	0.519937	2	Fkbp7
4.78648e-05	0.360018	0.342	0.319	0.898374	2	Igfbp6
5.24515e-05	0.473003	0.334	0.331	0.984462	2	Sdc2
7.06369e-05	0.385561	0.311	0.309	1	2	Crlf2
0.000113744	0.359071	0.354	0.346	1	2	Dnajc3
0.000123604	0.28479	0.147	0.209	1	2	P3h1
0.000153935	0.33252	0.118	0.166	1	2	Col18a1
0.000518284	0.346689	0.272	0.258	1	2	Jam2
0.000583094	0.383524	0.237	0.313	1	2	Tm9sf2
0.000706641	0.409191	0.291	0.29	1	2	Ctsa
0.000826326	0.34264	0.319	0.324	1	2	Emc3
0.00102574	0.397166	0.275	0.276	1	2	Tspan6
0.00109761	0.304818	0.344	0.349	1	2	Ddrgk1
0.00117671	0.297101	0.368	0.353	1	2	Selenos
0.00120627	0.440493	0.282	0.285	1	2	Plod3
0.00124246	0.273432	0.713	0.705	1	2	Prdx6
0.00125347	0.347202	0.234	0.23	1	2	Ggh
0.0012637	0.590535	0.239	0.236	1	2	Col6a2
0.00127966	0.288163	0.149	0.203	1	2	Os9
0.00168403	0.324262	0.17	0.157	1	2	Tcn2
0.00236308	0.351556	0.307	0.31	1	2	Fkbp10
0.00372827	0.335501	0.328	0.336	1	2	Tmco1
0.00526174	0.45503	0.288	0.292	1	2	Slc29a1
0.00666968	0.277611	0.386	0.368	1	2	Ckap4
0.00806575	0.303777	0.37	0.367	1	2	Sdc4
0.00815106	0.367297	0.318	0.33	1	2	Tmed5
0.0085186	0.292655	0.327	0.338	1	2	Fam3c
0	2.01761	0.989	0.451	0	3	Hmga2
0	1.95932	0.957	0.287	0	3	Pcdh7
0	1.91816	0.866	0.19	0	3	Neat1
0	1.86372	0.972	0.289	0	3	Peak1
0	1.77112	0.946	0.256	0	3	Prkca
0	1.76915	0.831	0.133	0	3	Mecom
0	1.73604	0.949	0.286	0	3	Pbx1
0	1.6958	0.971	0.541	0	3	Fn1
0	1.66013	0.928	0.266	0	3	Xist
0	1.64277	0.934	0.276	0	3	Mir100hg
0	1.63538	0.855	0.214	0	3	Col8a1
0	1.62053	0.953	0.244	0	3	Mast4
0	1.61959	0.975	0.431	0	3	Ank
0	1.58953	0.813	0.173	0	3	Nav2
0	1.55857	0.786	0.165	0	3	Zfpm2
0	1.54809	0.89	0.347	0	3	Ecm1
0	1.54685	0.779	0.157	0	3	Magi2
0	1.51913	0.943	0.277	0	3	Zbtb20
0	1.49385	0.865	0.165	0	3	Trps1
0	1.47866	0.886	0.274	0	3	Ank3
0	1.46713	0.894	0.22	0	3	Fmnl2
0	1.44395	0.869	0.253	0	3	Ext1
0	1.40411	0.696	0.125	0	3	Pcdh9
0	1.40366	0.85	0.172	0	3	Ltbp1
0	1.38926	0.814	0.167	0	3	Airn
0	1.38552	0.923	0.247	0	3	Camk2d
0	1.37383	0.871	0.179	0	3	Man1a
0	1.36064	0.915	0.264	0	3	Pam
0	1.34135	0.887	0.21	0	3	Rere
0	1.34039	0.916	0.259	0	3	Exoc4
0	1.31191	0.628	0.154	0	3	Meg3
0	1.29092	0.785	0.196	0	3	Pdzrn3
0	1.28982	0.819	0.198	0	3	Zswim6
0	1.28454	0.877	0.237	0	3	Pvt1
0	1.27772	0.724	0.152	0	3	Gpc6
0	1.2584	0.846	0.265	0	3	Ghr
0	1.24523	0.926	0.249	0	3	Ccdc88a
0	1.24071	0.726	0.103	0	3	Sox5
0	1.23795	0.816	0.143	0	3	Gm49890
0	1.23503	0.873	0.278	0	3	Hbegf
0	1.23462	0.643	0.122	0	3	Cdh13
0	1.18407	0.904	0.229	0	3	Raph1
0	1.17018	0.686	0.153	0	3	Ccbe1
0	1.16958	0.947	0.305	0	3	Fndc3b
0	1.16138	0.512	0.062	0	3	Kcnq5
0	1.16093	0.829	0.17	0	3	Enpp1
0	1.16051	0.776	0.199	0	3	Hivep2
0	1.15684	0.947	0.29	0	3	Aopep
0	1.15248	0.882	0.232	0	3	Fndc3a
0	1.14054	0.606	0.123	0	3	Gm26917
0	1.13679	0.68	0.182	0	3	Pde4d
0	1.13334	0.881	0.198	0	3	Myo1e
0	1.13319	0.938	0.273	0	3	Asap1
0	1.12528	0.573	0.128	0	3	Adgrl3
0	1.12241	0.74	0.159	0	3	Bnc2
0	1.12209	0.742	0.177	0	3	Fbxl17
0	1.12149	0.683	0.148	0	3	Maml2
0	1.11082	0.868	0.233	0	3	Apbb2
0	1.11082	0.925	0.257	0	3	Ppp3ca
0	1.11007	0.759	0.164	0	3	Ldlrad4
0	1.10945	0.913	0.252	0	3	Igf1r
0	1.09379	0.958	0.33	0	3	Tcf4
0	1.08988	0.948	0.325	0	3	Cd44
0	1.08781	0.674	0.175	0	3	Rora
0	1.07607	0.647	0.104	0	3	Glis3
0	1.07402	0.873	0.23	0	3	Smurf2
0	1.07213	0.854	0.223	0	3	Meis2
0	1.06988	0.876	0.221	0	3	Trio
0	1.06093	0.893	0.225	0	3	Zmiz1
0	1.06011	0.812	0.182	0	3	Slc5a3
0	1.04467	0.763	0.145	0	3	Ptprm
0	1.04029	0.768	0.163	0	3	Atxn1
0	1.0298	0.676	0.089	0	3	Edil3
0	1.02862	0.723	0.12	0	3	Efna5
0	1.02642	0.877	0.23	0	3	Sik3
0	1.01933	0.772	0.199	0	3	Lncpint
0	1.01435	0.824	0.185	0	3	Zfhx4
0	1.01002	0.888	0.256	0	3	Tcf12
0	1.00619	0.828	0.206	0	3	Sgcd
0	1.00162	0.835	0.2	0	3	Nfat5
0	0.992368	0.783	0.182	0	3	Pard3
0	0.984908	0.725	0.138	0	3	Ptprk
0	0.979703	0.581	0.09	0	3	Naaladl2
0	0.969733	0.742	0.172	0	3	Meis1
0	0.963837	0.61	0.125	0	3	Kcnq1ot1
0	0.96063	0.652	0.168	0	3	Arhgap6
0	0.949642	0.771	0.194	0	3	Zcchc7
0	0.945255	0.705	0.19	0	3	Efemp1
0	0.941137	0.787	0.181	0	3	Kansl1
0	0.938749	0.885	0.244	0	3	Ahnak2
0	0.936999	0.751	0.159	0	3	5031425E22Rik
0	0.928925	0.912	0.253	0	3	Kmt2e
0	0.921264	0.694	0.173	0	3	Ptprg
0	0.916801	0.887	0.296	0	3	Cpe
0	0.915541	0.964	0.344	0	3	Mbnl2
0	0.912809	0.835	0.207	0	3	Sertad2
0	0.901522	0.635	0.109	0	3	Aff2
0	0.9014	0.647	0.136	0	3	Tinagl1
0	0.8993	0.512	0.088	0	3	Ralgapa2
0	0.897385	0.887	0.232	0	3	Zfhx3
0	0.891735	0.649	0.128	0	3	Gm14636
0	0.890555	0.857	0.205	0	3	Gnaq
0	0.887597	0.907	0.297	0	3	Tead1
0	0.885566	0.678	0.154	0	3	Wwox
0	0.878047	0.838	0.233	0	3	Pcdh19
0	0.870966	0.884	0.236	0	3	Nfib
0	0.868564	0.835	0.228	0	3	Ano6
0	0.867127	0.705	0.146	0	3	Tmcc1
0	0.860909	0.629	0.138	0	3	Dock4
0	0.86031	0.879	0.276	0	3	Zeb1
0	0.850409	0.623	0.106	0	3	Mir99ahg
0	0.849827	0.844	0.248	0	3	Foxp1
0	0.845091	0.953	0.323	0	3	Son
0	0.843642	0.846	0.212	0	3	Nktr
0	0.843076	0.887	0.225	0	3	Rsrp1
0	0.837247	0.9	0.28	0	3	Spred1
0	0.834815	0.772	0.159	0	3	Fut8
0	0.832943	0.91	0.264	0	3	Atp2b1
0	0.823823	0.901	0.298	0	3	Errfi1
0	0.820296	0.678	0.129	0	3	Stard13
0	0.818621	0.716	0.188	0	3	Dip2c
0	0.816948	0.684	0.161	0	3	Exoc6b
0	0.816868	0.852	0.239	0	3	Col6a3
0	0.808768	0.749	0.143	0	3	Mgat5
0	0.802527	0.913	0.305	0	3	App
0	0.801271	0.772	0.181	0	3	Jmjd1c
0	0.799111	0.661	0.133	0	3	Fmn1
0	0.795944	0.687	0.12	0	3	Zfp521
0	0.795421	0.76	0.175	0	3	Csnk1g1
0	0.788204	0.94	0.312	0	3	Lrp1
0	0.784728	0.817	0.222	0	3	Gja1
0	0.782925	0.72	0.144	0	3	Itga6
0	0.781747	0.816	0.164	0	3	Arhgap22
0	0.781159	0.737	0.161	0	3	Masp1
0	0.780897	0.856	0.227	0	3	Ankrd17
0	0.779017	0.781	0.194	0	3	Cdk17
0	0.776397	0.885	0.244	0	3	Glg1
0	0.776107	0.826	0.237	0	3	Farp1
0	0.774194	0.629	0.094	0	3	Trabd2b
0	0.773138	0.833	0.213	0	3	Med13l
0	0.7726	0.874	0.285	0	3	Aig1
0	0.76606	0.937	0.342	0	3	Rbpj
0	0.765149	0.487	0.075	0	3	Cacnb2
0	0.764499	0.622	0.101	0	3	Setbp1
0	0.763669	0.858	0.245	0	3	Hspg2
0	0.758783	0.684	0.111	0	3	Col11a1
0	0.758378	0.637	0.102	0	3	Prune2
0	0.757794	0.835	0.201	0	3	Tnrc6b
0	0.747623	0.789	0.184	0	3	Flrt2
0	0.741695	0.843	0.219	0	3	Eps8
0	0.741201	0.644	0.153	0	3	Mrtfa
0	0.738937	0.684	0.112	0	3	Atp10a
0	0.738759	0.738	0.164	0	3	Map4k3
0	0.737538	0.881	0.249	0	3	Mapk6
0	0.733707	0.816	0.225	0	3	Msi2
0	0.733102	0.83	0.243	0	3	Sesn3
0	0.730341	0.606	0.119	0	3	Arl15
0	0.729483	0.674	0.134	0	3	Rabgap1l
0	0.728546	0.851	0.253	0	3	Nr2f2
0	0.726077	0.699	0.159	0	3	Sipa1l3
0	0.725396	0.646	0.117	0	3	Osbpl6
0	0.724116	0.764	0.196	0	3	Cdkn2c
0	0.723479	0.691	0.157	0	3	Phf21a
0	0.721996	0.718	0.155	0	3	Neo1
0	0.720812	0.875	0.3	0	3	Mxra8
0	0.719053	0.686	0.177	0	3	Diaph2
0	0.711009	0.787	0.218	0	3	Utrn
0	0.710249	0.671	0.155	0	3	Ngf
0	0.708794	0.754	0.186	0	3	Runx1
0	0.698582	0.633	0.113	0	3	Phlpp1
0	0.697537	0.79	0.186	0	3	Mef2a
0	0.697409	0.906	0.276	0	3	Spag9
0	0.696466	0.878	0.262	0	3	Dnajc1
0	0.696276	0.832	0.236	0	3	Arih1
0	0.694435	0.858	0.24	0	3	Gsk3b
0	0.693798	0.649	0.139	0	3	Mbd5
0	0.690801	0.562	0.099	0	3	Prkd1
0	0.690756	0.755	0.186	0	3	Gpc4
0	0.688225	0.901	0.286	0	3	Rbfox2
0	0.688115	0.941	0.313	0	3	Prrc2c
0	0.687363	0.669	0.104	0	3	Rasal2
0	0.685778	0.535	0.106	0	3	Zfp407
0	0.684337	0.776	0.223	0	3	Esyt2
0	0.683613	0.86	0.251	0	3	Mycbp2
0	0.681125	0.842	0.224	0	3	Ankrd12
0	0.680725	0.754	0.193	0	3	Chd2
0	0.67897	0.753	0.187	0	3	Tgfbr3
0	0.676339	0.884	0.285	0	3	Zfand3
0	0.6743	0.657	0.164	0	3	Nf1
0	0.673768	0.725	0.2	0	3	Cacna2d1
0	0.673554	0.734	0.187	0	3	Evi2a
0	0.673344	0.816	0.224	0	3	Arid5b
0	0.672406	0.689	0.141	0	3	Bdnf
0	0.668481	0.813	0.193	0	3	Rasa2
0	0.667736	0.645	0.102	0	3	Tiam2
0	0.667142	0.817	0.226	0	3	Ascc3
0	0.665893	0.615	0.141	0	3	Etv6
0	0.664937	0.665	0.127	0	3	Pcolce2
0	0.664195	0.595	0.128	0	3	Pan3
0	0.663889	0.754	0.18	0	3	Gpatch8
0	0.662772	0.865	0.263	0	3	Snd1
0	0.65696	0.845	0.228	0	3	Klf13
0	0.654017	0.778	0.204	0	3	Myo10
0	0.65386	0.542	0.115	0	3	Dennd1a
0	0.653544	0.638	0.157	0	3	Atp9b
0	0.651153	0.872	0.274	0	3	Wls
0	0.651039	0.815	0.211	0	3	Pum1
0	0.650908	0.856	0.247	0	3	Tsc22d1
0	0.650879	0.522	0.101	0	3	Magi1
0	0.650346	0.705	0.176	0	3	Msmo1
0	0.646925	0.819	0.203	0	3	Akap9
0	0.646169	0.725	0.192	0	3	Setd5
0	0.644722	0.568	0.088	0	3	Btbd11
0	0.643721	0.711	0.16	0	3	Ubn2
0	0.637136	0.803	0.216	0	3	Piezo1
0	0.636093	0.821	0.24	0	3	Plpp3
0	0.634554	0.829	0.224	0	3	Slc6a6
0	0.633708	0.729	0.197	0	3	Susd6
0	0.631538	0.814	0.216	0	3	Ash1l
0	0.63091	0.794	0.213	0	3	Tgfbr2
0	0.630209	0.521	0.1	0	3	Ambra1
0	0.628829	0.699	0.172	0	3	Mllt10
0	0.625239	0.889	0.269	0	3	Ktn1
0	0.623692	0.754	0.183	0	3	Cd34
0	0.620888	0.68	0.153	0	3	Sipa1l1
0	0.620613	0.603	0.142	0	3	Gria3
0	0.620418	0.925	0.327	0	3	Golgb1
0	0.620342	0.802	0.183	0	3	Bcl2l1
0	0.619816	0.637	0.16	0	3	Tanc1
0	0.618195	0.712	0.154	0	3	Gadd45a
0	0.616913	0.737	0.195	0	3	Vti1a
0	0.614859	0.811	0.2	0	3	Larp4b
0	0.614391	0.804	0.236	0	3	Wipf1
0	0.613707	0.65	0.165	0	3	Srgap2
0	0.612608	0.882	0.275	0	3	Cep170
0	0.610543	0.608	0.138	0	3	Rnf169
0	0.608062	0.381	0.033	0	3	Kirrel3
0	0.607696	0.615	0.138	0	3	Tbc1d5
0	0.606556	0.702	0.131	0	3	Sgms2
0	0.601985	0.839	0.244	0	3	Birc6
0	0.601333	0.661	0.11	0	3	Pdgfc
0	0.600341	0.64	0.124	0	3	Sgms1
0	0.598587	0.675	0.112	0	3	Ar
0	0.597738	0.537	0.106	0	3	Rreb1
0	0.596266	0.634	0.148	0	3	Zfp462
0	0.596046	0.784	0.184	0	3	Slc25a37
0	0.595652	0.786	0.215	0	3	Ppp1r12a
0	0.594896	0.665	0.161	0	3	Aak1
0	0.59307	0.912	0.309	0	3	Lrrfip1
0	0.590908	0.665	0.158	0	3	Spred2
0	0.589346	0.647	0.144	0	3	Tcf7l2
0	0.585306	0.773	0.219	0	3	Abcc1
0	0.584976	0.705	0.173	0	3	Klhdc8a
0	0.584408	0.755	0.212	0	3	Stag1
0	0.583476	0.676	0.174	0	3	Nfia
0	0.583265	0.862	0.257	0	3	Fgfr1
0	0.583006	0.701	0.181	0	3	Baz2b
0	0.581153	0.879	0.28	0	3	Slk
0	0.580884	0.702	0.161	0	3	Ago3
0	0.578568	0.685	0.184	0	3	Nsd3
0	0.575545	0.804	0.209	0	3	Slc38a2
0	0.573895	0.652	0.153	0	3	Ogt
0	0.573793	0.824	0.228	0	3	Nsd1
0	0.572534	0.764	0.18	0	3	Tjp1
0	0.572231	0.774	0.156	0	3	Scmh1
0	0.571002	0.674	0.125	0	3	Dkk3
0	0.570939	0.864	0.262	0	3	Eif4g3
0	0.570856	0.865	0.257	0	3	Ccny
0	0.569209	0.788	0.215	0	3	Srek1
0	0.568855	0.661	0.149	0	3	Fnip1
0	0.568369	0.773	0.199	0	3	Cpq
0	0.565677	0.663	0.153	0	3	AC149090.1
0	0.564918	0.77	0.199	0	3	Lnpep
0	0.563175	0.694	0.183	0	3	Sash1
0	0.562925	0.705	0.185	0	3	Rbm6
0	0.562919	0.578	0.133	0	3	Fchsd2
0	0.562528	0.637	0.147	0	3	Abl2
0	0.561956	0.618	0.147	0	3	Fto
0	0.561284	0.699	0.167	0	3	Wdfy3
0	0.560418	0.872	0.267	0	3	Socs5
0	0.559621	0.835	0.245	0	3	Arhgef12
0	0.557663	0.613	0.097	0	3	Sema3c
0	0.553235	0.562	0.098	0	3	Ahr
0	0.553101	0.776	0.187	0	3	Kmt2a
0	0.551955	0.693	0.132	0	3	Gm49708
0	0.551516	0.686	0.165	0	3	Sulf1
0	0.550159	0.702	0.153	0	3	Phactr4
0	0.549356	0.52	0.106	0	3	Sh3rf1
0	0.548609	0.794	0.199	0	3	Iffo2
0	0.544918	0.632	0.125	0	3	Cobll1
0	0.544178	0.798	0.214	0	3	Dab2
0	0.54364	0.879	0.268	0	3	Ptprs
0	0.543382	0.71	0.164	0	3	Zfp292
0	0.542445	0.71	0.142	0	3	Tiparp
0	0.541622	0.784	0.224	0	3	Kif1b
0	0.541261	0.733	0.126	0	3	Ptpre
0	0.538491	0.896	0.285	0	3	Nfe2l2
0	0.53694	0.519	0.091	0	3	Rin2
0	0.533448	0.685	0.139	0	3	Chic1
0	0.530794	0.851	0.264	0	3	Osbpl9
0	0.53052	0.638	0.126	0	3	Rnf217
0	0.530455	0.746	0.185	0	3	Atxn2
0	0.530383	0.536	0.112	0	3	Vps13b
0	0.529608	0.786	0.198	0	3	Zfp644
0	0.529276	0.795	0.217	0	3	Zbtb38
0	0.528312	0.886	0.281	0	3	Ankrd11
0	0.526121	0.69	0.181	0	3	Sdccag8
0	0.525978	0.819	0.248	0	3	Ddx17
0	0.525406	0.724	0.191	0	3	Fat1
0	0.52221	0.763	0.192	0	3	Crebbp
0	0.519754	0.495	0.096	0	3	Bcas3
0	0.518906	0.712	0.191	0	3	Pdgfra
0	0.518385	0.796	0.2	0	3	Rbm26
0	0.51724	0.774	0.218	0	3	Rab31
0	0.516472	0.693	0.17	0	3	Rabgap1
0	0.515874	0.635	0.13	0	3	Daam1
0	0.514701	0.715	0.179	0	3	Gbf1
0	0.513931	0.843	0.26	0	3	Srpk2
0	0.512327	0.649	0.141	0	3	Mcu
0	0.51222	0.646	0.151	0	3	Syne1
0	0.511623	0.833	0.255	0	3	Usp47
0	0.511616	0.807	0.221	0	3	Bptf
0	0.511563	0.675	0.167	0	3	Cdk12
0	0.510259	0.616	0.11	0	3	Osbpl3
0	0.509766	0.803	0.213	0	3	Brd4
0	0.509402	0.658	0.153	0	3	Chd6
0	0.509008	0.633	0.07	0	3	Itga3
0	0.508159	0.698	0.146	0	3	Ptpn14
0	0.507637	0.792	0.206	0	3	Arid4b
0	0.507419	0.481	0.093	0	3	Ehbp1
0	0.507153	0.686	0.185	0	3	Smg1
0	0.505248	0.697	0.179	0	3	Igf2bp2
0	0.505004	0.831	0.263	0	3	Dock7
0	0.505	0.727	0.179	0	3	Pnisr
0	0.503358	0.815	0.238	0	3	Nipbl
0	0.502512	0.618	0.136	0	3	Prdm5
0	0.502387	0.823	0.266	0	3	Snhg4
0	0.502134	0.844	0.232	0	3	Ggnbp2
0	0.501717	0.561	0.122	0	3	Mbtd1
0	0.501126	0.848	0.224	0	3	Hook3
0	0.499757	0.591	0.132	0	3	Rfx7
0	0.499577	0.594	0.105	0	3	Gchfr
0	0.499564	0.811	0.223	0	3	Tnfaip8
0	0.497882	0.599	0.102	0	3	Adgrg6
0	0.496307	0.722	0.167	0	3	Grb10
0	0.492785	0.619	0.131	0	3	Lrrk1
0	0.492573	0.432	0.064	0	3	Nhs
0	0.492213	0.788	0.238	0	3	Plaur
0	0.491928	0.552	0.102	0	3	Plxna2
0	0.491909	0.795	0.212	0	3	Nr3c1
0	0.490966	0.863	0.258	0	3	Sf3b3
0	0.49057	0.596	0.136	0	3	Fam193a
0	0.489444	0.685	0.165	0	3	Brwd1
0	0.489148	0.603	0.11	0	3	Btg2
0	0.488628	0.78	0.211	0	3	Zfp148
0	0.487973	0.444	0.057	0	3	Thrb
0	0.487565	0.754	0.177	0	3	Rgmb
0	0.487308	0.518	0.086	0	3	Cpeb1
0	0.485204	0.689	0.188	0	3	Mgst3
0	0.485156	0.758	0.204	0	3	Cnot4
0	0.48462	0.583	0.124	0	3	Atf7
0	0.483515	0.54	0.111	0	3	Kat6b
0	0.48211	0.658	0.155	0	3	Tnrc18
0	0.48113	0.789	0.22	0	3	Wac
0	0.479453	0.601	0.118	0	3	Ddit4l
0	0.479041	0.615	0.149	0	3	Alkbh1
0	0.476711	0.792	0.222	0	3	Inf2
0	0.474594	0.729	0.195	0	3	Zfp638
0	0.474375	0.786	0.223	0	3	Plpp1
0	0.472583	0.725	0.164	0	3	2210408F21Rik
0	0.472186	0.772	0.212	0	3	Igf2r
0	0.471867	0.67	0.163	0	3	Krit1
0	0.470992	0.746	0.208	0	3	Abi1
0	0.470313	0.662	0.161	0	3	Cdk13
0	0.469578	0.547	0.121	0	3	Rapgef2
0	0.468311	0.517	0.097	0	3	Btbd9
0	0.46817	0.678	0.167	0	3	Ell2
0	0.467956	0.736	0.187	0	3	Creb3l2
0	0.466061	0.555	0.097	0	3	Kif13b
0	0.465775	0.67	0.164	0	3	Kdm2a
0	0.465711	0.814	0.22	0	3	Cd2ap
0	0.464878	0.775	0.223	0	3	Aplp2
0	0.464756	0.825	0.236	0	3	Prpf4b
0	0.463246	0.607	0.139	0	3	Scaf8
0	0.462545	0.727	0.201	0	3	Sptlc2
0	0.461003	0.779	0.213	0	3	Trip11
0	0.460731	0.722	0.188	0	3	Ttc14
0	0.459734	0.655	0.154	0	3	Arhgap21
0	0.458267	0.505	0.09	0	3	Fam214a
0	0.456191	0.709	0.161	0	3	Ctdspl
0	0.454527	0.799	0.227	0	3	Pnrc1
0	0.451845	0.681	0.16	0	3	Asap2
0	0.450767	0.597	0.14	0	3	Zfp280d
0	0.450628	0.619	0.155	0	3	Slc4a7
0	0.449711	0.82	0.24	0	3	Yipf5
0	0.449556	0.593	0.13	0	3	Ccnt2
0	0.448064	0.814	0.228	0	3	Fosl1
0	0.447704	0.742	0.196	0	3	Tnrc6c
0	0.44737	0.886	0.297	0	3	Lpar1
0	0.447112	0.686	0.175	0	3	Gigyf2
0	0.446892	0.611	0.141	0	3	Dock5
0	0.446092	0.743	0.203	0	3	Sec24d
0	0.44557	0.803	0.239	0	3	Tra2a
0	0.445206	0.641	0.154	0	3	Erc1
0	0.44462	0.666	0.177	0	3	Usp24
0	0.444604	0.425	0.056	0	3	Klf12
0	0.444159	0.637	0.146	0	3	Ankhd1
0	0.44261	0.474	0.073	0	3	Spaca6
0	0.442248	0.661	0.171	0	3	Ttc19
0	0.441134	0.77	0.192	0	3	Rbm5
0	0.440809	0.829	0.242	0	3	Aff4
0	0.440745	0.773	0.21	0	3	Tnrc6a
0	0.43994	0.615	0.15	0	3	Kidins220
0	0.439835	0.769	0.208	0	3	Mark3
0	0.439493	0.711	0.18	0	3	Fbln5
0	0.439066	0.575	0.104	0	3	Smad3
0	0.438886	0.804	0.236	0	3	Zdhhc20
0	0.437553	0.759	0.218	0	3	Sntb2
0	0.437127	0.801	0.234	0	3	Mia3
0	0.437107	0.763	0.216	0	3	Ccnl2
0	0.43702	0.473	0.087	0	3	Dis3l2
0	0.436413	0.697	0.155	0	3	Cpne8
0	0.436347	0.871	0.276	0	3	Fip1l1
0	0.436321	0.686	0.18	0	3	Pds5a
0	0.436131	0.694	0.181	0	3	Slmap
0	0.436038	0.74	0.205	0	3	Rb1cc1
0	0.435777	0.731	0.182	0	3	Zmynd8
0	0.435578	0.619	0.128	0	3	Cda
0	0.435021	0.652	0.167	0	3	Stx16
0	0.434861	0.726	0.169	0	3	Medag
0	0.434454	0.709	0.177	0	3	Phf14
0	0.433612	0.661	0.164	0	3	Med13
0	0.432786	0.709	0.189	0	3	St3gal4
0	0.432643	0.655	0.164	0	3	Sppl3
0	0.430713	0.657	0.149	0	3	Fars2
0	0.430578	0.643	0.157	0	3	Fbxw11
0	0.430114	0.747	0.201	0	3	Qsox1
0	0.428418	0.58	0.128	0	3	Dennd4c
0	0.428402	0.576	0.134	0	3	Myo1d
0	0.427816	0.832	0.241	0	3	Ptpn1
0	0.427729	0.558	0.122	0	3	Elovl6
0	0.427386	0.714	0.167	0	3	Stn1
0	0.427007	0.638	0.155	0	3	Klf4
0	0.426706	0.811	0.235	0	3	Myo5a
0	0.426587	0.704	0.165	0	3	Elf1
0	0.426385	0.603	0.143	0	3	Ralgapa1
0	0.425464	0.68	0.167	0	3	Nr2f1
0	0.425326	0.761	0.16	0	3	Cgnl1
0	0.42443	0.64	0.133	0	3	Sod3
0	0.423893	0.705	0.178	0	3	Tia1
0	0.422558	0.556	0.12	0	3	Lcor
0	0.422411	0.705	0.171	0	3	Gpd2
0	0.422067	0.749	0.203	0	3	Trim35
0	0.421317	0.626	0.141	0	3	Dip2b
0	0.420811	0.642	0.118	0	3	Gramd4
0	0.420663	0.687	0.177	0	3	Phf20
0	0.419556	0.718	0.174	0	3	Kdm5b
0	0.418065	0.851	0.249	0	3	Zfand5
0	0.417241	0.741	0.201	0	3	Ndst1
0	0.416971	0.732	0.197	0	3	Trpm7
0	0.416724	0.663	0.16	0	3	Klf3
0	0.415798	0.662	0.114	0	3	Tspan11
0	0.415374	0.598	0.082	0	3	Kcnn4
0	0.414839	0.784	0.221	0	3	Phf3
0	0.414751	0.812	0.221	0	3	Brd1
0	0.414514	0.705	0.19	0	3	Eml1
0	0.412535	0.643	0.163	0	3	Foxn3
0	0.411836	0.784	0.212	0	3	Faf2
0	0.411225	0.778	0.226	0	3	Thoc2
0	0.411133	0.654	0.102	0	3	Sh3bgrl2
0	0.409535	0.661	0.166	0	3	Mga
0	0.408784	0.742	0.191	0	3	Mxd4
0	0.407608	0.533	0.103	0	3	Junos
0	0.406652	0.729	0.205	0	3	Herc2
0	0.405792	0.679	0.178	0	3	Zmym4
0	0.404862	0.717	0.184	0	3	Rsf1
0	0.403968	0.792	0.234	0	3	Npepps
0	0.403619	0.443	0.067	0	3	Mmp16
0	0.403309	0.751	0.212	0	3	Wdr33
0	0.402574	0.771	0.222	0	3	Ext2
0	0.401058	0.675	0.173	0	3	Map3k2
0	0.399312	0.703	0.184	0	3	Map4k5
0	0.399046	0.516	0.098	0	3	Kdm7a
0	0.397174	0.744	0.199	0	3	Mapk13
0	0.396856	0.634	0.144	0	3	Etv1
0	0.395649	0.703	0.185	0	3	Itfg1
0	0.39558	0.604	0.129	0	3	Usp32
0	0.395133	0.549	0.112	0	3	Phkb
0	0.394987	0.651	0.094	0	3	Scx
0	0.394777	0.761	0.221	0	3	Zfp36l2
0	0.393181	0.734	0.2	0	3	Slc39a13
0	0.393162	0.497	0.097	0	3	Kdm6a
0	0.392257	0.634	0.153	0	3	Tacc2
0	0.391643	0.623	0.154	0	3	Fam171a1
0	0.389848	0.61	0.14	0	3	Hmg20a
0	0.387984	0.529	0.093	0	3	Mgst2
0	0.386313	0.494	0.073	0	3	Il16
0	0.385062	0.551	0.096	0	3	Rgs2
0	0.385051	0.637	0.158	0	3	Arid1a
0	0.384448	0.639	0.162	0	3	Lats2
0	0.383288	0.809	0.237	0	3	Elk3
0	0.3832	0.818	0.241	0	3	Irf2bp2
0	0.382478	0.785	0.218	0	3	Ubtd1
0	0.380082	0.807	0.241	0	3	Pcm1
0	0.37986	0.663	0.164	0	3	Thap3
0	0.379365	0.853	0.264	0	3	Senp6
0	0.37748	0.489	0.09	0	3	Vwa8
0	0.375823	0.791	0.224	0	3	Pcmtd1
0	0.375553	0.732	0.193	0	3	Ripk2
0	0.375365	0.655	0.153	0	3	Etnk1
0	0.374716	0.73	0.2	0	3	Tpp1
0	0.373321	0.657	0.161	0	3	Cttnbp2nl
0	0.3724	0.649	0.139	0	3	Itpr3
0	0.372205	0.717	0.198	0	3	Phf20l1
0	0.37149	0.791	0.221	0	3	Rbbp6
0	0.370765	0.376	0.047	0	3	Snx29
0	0.369346	0.632	0.123	0	3	Pear1
0	0.366123	0.704	0.187	0	3	Rcor1
0	0.365839	0.571	0.124	0	3	Wwp2
0	0.365011	0.773	0.229	0	3	Taok1
0	0.364267	0.637	0.127	0	3	Btbd3
0	0.364176	0.649	0.168	0	3	Itsn2
0	0.362614	0.774	0.202	0	3	Tgif1
0	0.361006	0.762	0.207	0	3	Ski
0	0.358726	0.438	0.055	0	3	Prdm16
0	0.358503	0.714	0.183	0	3	Synpo
0	0.357361	0.725	0.19	0	3	Micu1
0	0.357041	0.843	0.251	0	3	Ppp2r2a
0	0.354943	0.599	0.138	0	3	Strbp
0	0.354793	0.388	0.04	0	3	Inpp4b
0	0.353572	0.468	0.069	0	3	Perp
0	0.352455	0.634	0.149	0	3	Zfp266
0	0.352154	0.538	0.107	0	3	Itpr1
0	0.351775	0.622	0.14	0	3	Taok3
0	0.351227	0.736	0.192	0	3	Ubr4
0	0.351103	0.758	0.211	0	3	Nemf
0	0.351063	0.84	0.269	0	3	Desi2
0	0.35093	0.817	0.243	0	3	Fam49b
0	0.350055	0.742	0.203	0	3	Elf2
0	0.34958	0.503	0.099	0	3	Ppp2r3a
0	0.348838	0.718	0.196	0	3	Setx
0	0.347677	0.62	0.152	0	3	Chd8
0	0.346416	0.608	0.145	0	3	Cdyl
0	0.346341	0.57	0.122	0	3	Kmt5b
0	0.345415	0.628	0.155	0	3	Mysm1
0	0.343397	0.637	0.156	0	3	Matn2
0	0.34339	0.686	0.171	0	3	Tm2d3
0	0.343268	0.59	0.137	0	3	Tbl1xr1
0	0.339364	0.63	0.157	0	3	Gon4l
0	0.337632	0.765	0.215	0	3	Adnp
0	0.33758	0.57	0.111	0	3	A830082K12Rik
0	0.337161	0.635	0.162	0	3	Zc2hc1a
0	0.336754	0.728	0.201	0	3	Polr2a
0	0.334179	0.612	0.131	0	3	Baiap2
0	0.332946	0.474	0.079	0	3	Fam110b
0	0.332327	0.722	0.19	0	3	Golga4
0	0.330332	0.634	0.147	0	3	Trim2
0	0.328184	0.812	0.24	0	3	Rsrc2
0	0.327898	0.741	0.207	0	3	Far1
0	0.326632	0.641	0.153	0	3	Socs6
0	0.325365	0.492	0.079	0	3	Fam13c
0	0.323911	0.673	0.178	0	3	Tgs1
0	0.323446	0.777	0.216	0	3	Cdk7
0	0.323418	0.506	0.102	0	3	Galnt7
0	0.322302	0.606	0.123	0	3	Pdcd4
0	0.321532	0.586	0.136	0	3	Spata6
0	0.318161	0.491	0.056	0	3	Adam8
0	0.316895	0.523	0.109	0	3	Pde8a
0	0.316324	0.817	0.237	0	3	Wasl
0	0.314019	0.78	0.226	0	3	Prrc2b
0	0.313912	0.655	0.166	0	3	Appbp2
0	0.31342	0.465	0.072	0	3	Lrig3
0	0.313319	0.721	0.197	0	3	Kifap3
0	0.31221	0.45	0.036	0	3	Bmp5
0	0.308921	0.539	0.096	0	3	Snrk
0	0.303554	0.754	0.208	0	3	Nck1
0	0.302008	0.518	0.106	0	3	Senp7
0	0.300956	0.654	0.163	0	3	Zfp260
0	0.300163	0.675	0.171	0	3	Saysd1
0	0.299494	0.619	0.148	0	3	Dab2ip
0	0.29949	0.722	0.195	0	3	Lonp2
0	0.298781	0.486	0.046	0	3	Sh2d5
0	0.298776	0.48	0.085	0	3	Chst1
0	0.298468	0.447	0.069	0	3	Met
0	0.296405	0.46	0.08	0	3	Tead4
0	0.296384	0.638	0.163	0	3	Kdsr
0	0.295203	0.692	0.181	0	3	Ldah
0	0.294434	0.612	0.119	0	3	Nacc2
0	0.292946	0.568	0.126	0	3	Arhgef7
0	0.290793	0.577	0.134	0	3	Snhg20
0	0.289254	0.484	0.088	0	3	Cspg4
0	0.289221	0.773	0.22	0	3	Mafg
0	0.289199	0.621	0.149	0	3	Glt8d1
0	0.289113	0.811	0.241	0	3	Ccser2
0	0.28639	0.766	0.221	0	3	Vamp4
0	0.285282	0.711	0.195	0	3	Rap2b
0	0.284916	0.675	0.173	0	3	Nbr1
0	0.283715	0.668	0.163	0	3	Stx5a
0	0.280176	0.355	0.025	0	3	Trpm6
0	0.280053	0.292	0.019	0	3	Sox6
0	0.279598	0.459	0.079	0	3	Npnt
0	0.277593	0.405	0.036	0	3	Kctd4
0	0.276032	0.37	0.034	0	3	Mertk
0	0.271678	0.47	0.088	0	3	Ltbp4
0	0.270905	0.63	0.15	0	3	Zdhhc12
0	0.268871	0.641	0.138	0	3	Hspa4l
0	0.267358	0.705	0.194	0	3	Gcc2
0	0.265396	0.543	0.111	0	3	Tle1
0	0.264796	0.508	0.085	0	3	Lmo1
0	0.264345	0.559	0.104	0	3	Gale
0	0.26306	0.53	0.084	0	3	Epha2
0	0.262858	0.549	0.122	0	3	B3gnt2
0	0.262592	0.402	0.039	0	3	Flrt3
0	0.258389	0.469	0.065	0	3	Clip4
0	0.255554	0.343	0.03	0	3	Nt5e
0	0.25389	0.481	0.044	0	3	Mab21l2
0	0.25383	0.382	0.033	0	3	Sobp
0	0.251674	0.581	0.109	0	3	Ttll7
0	0.250783	0.391	0.054	0	3	Dhrs3
0	0.250682	0.454	0.074	0	3	Crebrf
7.36922e-308	0.592712	0.593	0.143	1.38313e-303	3	Stox2
1.06923e-307	0.273867	0.647	0.163	2.00684e-303	3	Glb1
1.75878e-307	0.438713	0.703	0.195	3.30106e-303	3	Ctnnd1
2.7339e-307	0.373945	0.864	0.28	5.13126e-303	3	Hectd1
2.80804e-307	0.365512	0.602	0.146	5.27042e-303	3	Otud7b
2.84317e-307	0.390723	0.691	0.186	5.33635e-303	3	Ube2h
3.13973e-307	0.4387	0.764	0.226	5.89296e-303	3	Faf1
4.22601e-307	0.423648	0.659	0.172	7.93181e-303	3	Myo9b
4.87414e-307	0.384537	0.59	0.142	9.14827e-303	3	Epc1
8.22626e-307	0.502302	0.597	0.144	1.54399e-302	3	Lrch3
8.30623e-307	0.344586	0.708	0.196	1.559e-302	3	Oga
2.07668e-306	0.367931	0.651	0.168	3.89773e-302	3	Sel1l
2.12574e-306	0.335584	0.689	0.185	3.98979e-302	3	Tlk1
2.21676e-306	0.273065	0.612	0.149	4.16063e-302	3	Bcr
2.59536e-306	0.813672	0.902	0.346	4.87122e-302	3	H13
4.10665e-306	0.38302	0.595	0.143	7.70778e-302	3	Smurf1
5.95545e-306	0.350379	0.814	0.243	1.11778e-301	3	Tns3
6.84833e-306	0.34242	0.771	0.228	1.28536e-301	3	Uso1
8.47444e-306	0.544186	0.896	0.291	1.59057e-301	3	Lims1
9.41377e-306	0.284093	0.696	0.191	1.76687e-301	3	Dcaf8
1.09806e-305	0.378409	0.562	0.13	2.06096e-301	3	Asxl2
1.29168e-305	0.530809	0.91	0.305	2.42436e-301	3	Ncor1
1.41209e-305	0.482209	0.716	0.199	2.65036e-301	3	Bmpr1a
2.77559e-305	0.566074	0.536	0.116	5.20951e-301	3	Immp2l
2.85774e-305	0.356372	0.614	0.152	5.36369e-301	3	Atf2
3.47462e-305	1.11282	0.643	0.165	6.52151e-301	3	Cblb
3.56881e-305	0.488826	0.557	0.127	6.69829e-301	3	Pibf1
4.17286e-305	0.305595	0.636	0.164	7.83205e-301	3	Arhgef1
9.28044e-305	0.25783	0.509	0.104	1.74185e-300	3	Myo6
9.4166e-305	0.369324	0.656	0.17	1.7674e-300	3	Sec24b
1.22829e-304	0.303406	0.556	0.125	2.30538e-300	3	Snx13
1.30895e-304	0.955075	0.616	0.155	2.45677e-300	3	Large1
4.35942e-304	0.526633	0.574	0.134	8.1822e-300	3	Rptor
5.39622e-304	0.343999	0.739	0.213	1.01282e-299	3	Ltbp3
5.79261e-304	0.330691	0.746	0.219	1.08721e-299	3	Skap2
8.96444e-304	0.291203	0.686	0.187	1.68254e-299	3	Zbtb7a
1.30545e-303	0.27321	0.612	0.151	2.45021e-299	3	Chpf2
1.65291e-303	0.437434	0.463	0.088	3.10235e-299	3	Atrnl1
1.68612e-303	0.518645	0.756	0.215	3.16467e-299	3	Cyth3
2.67899e-303	0.400407	0.792	0.239	5.0282e-299	3	Ap3b1
5.317e-303	0.290656	0.396	0.061	9.97949e-299	3	Ikzf2
5.74041e-303	0.508717	0.668	0.178	1.07742e-298	3	Ehmt1
9.64889e-303	0.400563	0.651	0.169	1.811e-298	3	Lrp6
1.04008e-302	0.250285	0.742	0.211	1.95213e-298	3	Ypel3
2.46842e-302	0.273925	0.649	0.172	4.63298e-298	3	Vezf1
3.24496e-302	0.357964	0.696	0.19	6.09047e-298	3	Nfx1
3.33377e-302	0.366629	0.616	0.154	6.25715e-298	3	Arhgap35
8.08955e-302	0.283939	0.646	0.168	1.51833e-297	3	Mtif2
8.31345e-302	0.503826	0.637	0.166	1.56035e-297	3	Chd9
9.96529e-302	0.293548	0.443	0.08	1.87039e-297	3	Dusp1
1.05415e-301	0.379316	0.81	0.246	1.97853e-297	3	Tm9sf2
1.20747e-301	1.00539	0.949	0.349	2.2663e-297	3	Lpp
1.54742e-301	0.761453	0.672	0.18	2.90435e-297	3	Cped1
1.84908e-301	0.300989	0.506	0.103	3.47055e-297	3	Scaper
2.42868e-301	0.605424	0.75	0.218	4.5584e-297	3	Ube2e2
4.43232e-301	0.658756	0.712	0.197	8.31902e-297	3	Akap13
7.35697e-301	0.296117	0.615	0.156	1.38083e-296	3	Tmem41b
1.59745e-300	0.422611	0.777	0.234	2.99825e-296	3	Grn
1.62702e-300	0.464394	0.577	0.137	3.05376e-296	3	Fam13b
2.40951e-300	0.407475	0.66	0.175	4.52242e-296	3	Gapvd1
2.87626e-300	0.370154	0.838	0.261	5.39845e-296	3	Acin1
2.89865e-300	0.348249	0.746	0.216	5.44047e-296	3	Pum2
2.94211e-299	0.545527	0.422	0.071	5.52205e-295	3	Vav3
4.43937e-299	0.399292	0.661	0.175	8.33225e-295	3	Fbxo11
4.89698e-299	0.358818	0.685	0.19	9.19114e-295	3	Dag1
5.30443e-299	0.860715	0.769	0.224	9.95588e-295	3	Nav1
1.17301e-298	0.266534	0.787	0.235	2.20163e-294	3	Rtf1
1.23959e-298	0.614	0.737	0.211	2.32659e-294	3	Nfkb1
1.34473e-298	0.477512	0.724	0.207	2.52392e-294	3	Sox9
1.43368e-298	0.515447	0.721	0.206	2.69087e-294	3	Nrn1
2.91853e-298	0.333297	0.401	0.065	5.47779e-294	3	Fgd4
3.93008e-298	0.344665	0.622	0.157	7.37637e-294	3	Fcho2
4.34699e-298	0.363921	0.487	0.097	8.15886e-294	3	Cog5
4.51737e-298	0.488034	0.876	0.293	8.47866e-294	3	Ttc3
5.72763e-298	0.818635	0.808	0.265	1.07502e-293	3	Ggct
6.15106e-298	0.321003	0.78	0.234	1.15449e-293	3	Mier1
7.41935e-298	0.447636	0.635	0.167	1.39254e-293	3	Itch
7.54061e-298	0.381455	0.91	0.301	1.4153e-293	3	Rbm25
9.03539e-298	0.444737	0.533	0.121	1.69585e-293	3	Mrtfb
1.22385e-297	0.347652	0.705	0.195	2.29704e-293	3	Cdk6
2.21828e-297	0.468621	0.824	0.255	4.1635e-293	3	Itgav
2.72167e-297	0.345852	0.77	0.232	5.1083e-293	3	Mapkap1
3.0214e-297	0.464587	0.638	0.166	5.67087e-293	3	Zc3h7a
3.16599e-297	0.437374	0.677	0.186	5.94225e-293	3	Mkln1
3.58767e-297	0.402745	0.558	0.13	6.7337e-293	3	Rnf111
5.90221e-297	0.300242	0.449	0.082	1.10779e-292	3	Trp53inp1
7.90971e-297	0.545282	0.637	0.167	1.48457e-292	3	Fam172a
8.16951e-297	0.346418	0.697	0.194	1.53334e-292	3	Uhrf1bp1l
8.73778e-297	0.421268	0.612	0.154	1.63999e-292	3	Ino80
9.35341e-297	0.461041	0.489	0.1	1.75554e-292	3	Ncoa2
1.08099e-296	0.392901	0.57	0.136	2.0289e-292	3	Crtc3
1.61536e-296	0.395897	0.616	0.158	3.03187e-292	3	Gatad2b
2.01679e-296	0.936238	0.403	0.062	3.78531e-292	3	Chil1
2.42169e-296	0.274114	0.621	0.158	4.54528e-292	3	Arfgap3
3.13238e-296	0.413773	0.588	0.144	5.87917e-292	3	Zfc3h1
3.7922e-296	0.325715	0.661	0.174	7.11758e-292	3	Mir22hg
7.68997e-296	0.39038	0.786	0.251	1.44333e-291	3	Mfge8
7.92042e-296	0.524247	0.823	0.26	1.48658e-291	3	Bicc1
1.29044e-295	0.338277	0.622	0.159	2.42202e-291	3	Atf7ip
2.18167e-295	0.539454	0.529	0.118	4.09477e-291	3	Nlk
2.49106e-295	0.351605	0.603	0.15	4.67547e-291	3	Kdm5a
2.80949e-295	0.322556	0.773	0.234	5.27313e-291	3	Txndc15
3.15561e-295	0.433099	0.81	0.251	5.92277e-291	3	Sox4
3.37416e-295	0.359246	0.448	0.083	6.33296e-291	3	Pitpnc1
4.00083e-295	0.305918	0.736	0.214	7.50915e-291	3	Dctn4
5.94919e-295	0.295498	0.593	0.146	1.1166e-290	3	Rufy1
6.93188e-295	0.409263	0.603	0.151	1.30105e-290	3	Abhd17b
1.03899e-294	0.555072	0.494	0.102	1.95007e-290	3	Srgap3
1.09564e-294	0.821148	0.914	0.341	2.0564e-290	3	Emp1
1.22731e-294	0.346932	0.488	0.098	2.30353e-290	3	Fbxl20
2.13592e-294	0.320244	0.785	0.238	4.00891e-290	3	Arhgap5
2.26055e-294	0.405746	0.488	0.102	4.24283e-290	3	4632427E13Rik
2.28784e-294	0.434297	0.443	0.082	4.29405e-290	3	Ust
3.00902e-294	0.39375	0.394	0.062	5.64764e-290	3	Fbn2
3.36915e-294	0.25891	0.722	0.207	6.32356e-290	3	Gfpt1
4.79422e-294	0.332857	0.701	0.2	8.99827e-290	3	N4bp2l2
5.69217e-294	0.323735	0.624	0.16	1.06836e-289	3	Setd2
6.62685e-294	0.318356	0.601	0.148	1.24379e-289	3	Usp3
7.02357e-294	0.320914	0.607	0.152	1.31825e-289	3	Trrap
7.03823e-294	0.278204	0.669	0.18	1.32101e-289	3	Celf4
1.43403e-293	0.259293	0.739	0.214	2.69153e-289	3	Tsc22d4
1.49889e-293	0.418944	0.851	0.263	2.81327e-289	3	Atp2a2
1.93243e-293	0.304176	0.653	0.174	3.62697e-289	3	Fgf2
4.10012e-293	0.284311	0.565	0.133	7.69552e-289	3	Zkscan3
4.40273e-293	0.286891	0.578	0.14	8.26349e-289	3	Nceh1
5.77827e-293	0.774239	0.691	0.204	1.08452e-288	3	Celf2
5.96738e-293	0.729571	0.446	0.084	1.12002e-288	3	Lrmda
6.13055e-293	0.386295	0.78	0.246	1.15064e-288	3	Yipf3
1.2406e-292	0.276248	0.717	0.207	2.32848e-288	3	Erbin
1.36469e-292	0.267401	0.765	0.226	2.56138e-288	3	Bet1l
1.90045e-292	0.429383	0.607	0.155	3.56696e-288	3	Ttc28
2.40633e-292	0.31048	0.68	0.191	4.51645e-288	3	Zzz3
2.60164e-292	0.411375	0.556	0.131	4.88301e-288	3	Cspp1
3.66024e-292	0.306229	0.673	0.184	6.86991e-288	3	Apc
5.07607e-292	0.418723	0.698	0.193	9.52727e-288	3	Ubr2
5.96433e-292	0.540378	0.874	0.291	1.11945e-287	3	Strn3
6.20555e-292	0.540409	0.911	0.314	1.16472e-287	3	Qk
6.35272e-292	0.311423	0.768	0.223	1.19234e-287	3	Tmem165
7.18665e-292	0.316354	0.831	0.259	1.34886e-287	3	Acbd3
7.53899e-292	0.361271	0.842	0.274	1.41499e-287	3	Sdc2
9.13559e-292	0.300514	0.69	0.195	1.71466e-287	3	Tmx3
1.12626e-291	0.38114	0.636	0.167	2.11388e-287	3	March7
1.3388e-291	0.362218	0.815	0.251	2.5128e-287	3	Btbd7
2.93187e-291	0.39419	0.675	0.187	5.50283e-287	3	Arfgef1
4.27885e-291	0.427965	0.758	0.226	8.03096e-287	3	Ecpas
5.45562e-291	0.299661	0.446	0.083	1.02397e-286	3	Slc35d1
5.9954e-291	0.397034	0.494	0.105	1.12528e-286	3	Dennd1b
6.26379e-291	0.455518	0.787	0.234	1.17565e-286	3	Loxl3
7.80315e-291	0.28481	0.673	0.184	1.46457e-286	3	Ube2g1
8.24253e-291	0.25076	0.234	0.017	1.54704e-286	3	Bmp2
8.68888e-291	0.267878	0.593	0.146	1.63082e-286	3	Cdc42ep3
9.13658e-291	0.380691	0.604	0.151	1.71484e-286	3	Tmem131
1.69449e-290	0.356752	0.533	0.118	3.1804e-286	3	Col18a1
1.77882e-290	0.380684	0.73	0.212	3.33866e-286	3	Wwc2
1.80455e-290	0.41908	0.879	0.302	3.38695e-286	3	Pbrm1
1.86762e-290	0.458755	0.598	0.15	3.50533e-286	3	Atrn
5.58388e-290	0.523872	0.882	0.312	1.04804e-285	3	Wasf2
6.38705e-290	0.495231	0.722	0.208	1.19879e-285	3	Frmd6
6.65884e-290	0.266545	0.38	0.058	1.2498e-285	3	Gfra1
8.7135e-290	0.549412	0.68	0.191	1.63544e-285	3	Ptk2
9.91595e-290	0.697602	0.867	0.294	1.86112e-285	3	Jun
1.12989e-289	0.373847	0.505	0.11	2.1207e-285	3	Pde7a
1.15415e-289	0.462028	0.594	0.152	2.16622e-285	3	Ldlr
1.45271e-289	0.26206	0.556	0.128	2.72659e-285	3	Rmdn1
1.51453e-289	0.383183	0.783	0.235	2.84262e-285	3	Acap2
2.17352e-289	0.308965	0.525	0.117	4.07949e-285	3	Aftph
3.3571e-289	0.312853	0.634	0.167	6.30094e-285	3	Smad2
4.51994e-289	0.302361	0.702	0.196	8.48348e-285	3	Klf6
5.16207e-289	0.313044	0.705	0.2	9.68869e-285	3	Bbx
5.56406e-289	0.311179	0.468	0.092	1.04432e-284	3	L3mbtl3
5.85954e-289	0.808519	0.948	0.358	1.09978e-284	3	Dst
1.46291e-288	0.38257	0.844	0.272	2.74574e-284	3	Bclaf1
1.85635e-288	0.341858	0.446	0.084	3.48418e-284	3	Ern1
2.0213e-288	0.391	0.852	0.276	3.79378e-284	3	Trip12
2.39326e-288	0.492636	0.8	0.241	4.49191e-284	3	Vcl
5.4038e-288	0.504624	0.608	0.155	1.01424e-283	3	Plekha5
1.83802e-287	0.260217	0.711	0.205	3.44978e-283	3	Cdc40
3.12162e-287	0.318626	0.757	0.23	5.85898e-283	3	Mnat1
3.32603e-287	0.696088	0.525	0.122	6.24264e-283	3	Arhgap24
7.00477e-287	0.500318	0.679	0.189	1.31473e-282	3	Heatr5a
8.06012e-287	0.316072	0.618	0.158	1.5128e-282	3	Tmem63b
1.08245e-286	0.654354	0.718	0.211	2.03165e-282	3	Tspan5
2.02128e-286	0.428312	0.617	0.16	3.79374e-282	3	Clasp1
4.48774e-286	0.729219	0.304	0.034	8.42304e-282	3	Angptl7
5.55072e-286	0.295157	0.592	0.148	1.04181e-281	3	Tbce
1.04599e-285	0.287632	0.746	0.227	1.96322e-281	3	Tmem60
1.56087e-285	0.277478	0.725	0.217	2.9296e-281	3	Pacsin2
3.49352e-285	0.303355	0.446	0.084	6.55698e-281	3	Ak5
6.74586e-285	0.297473	0.632	0.166	1.26613e-280	3	Ube4b
7.4417e-285	0.346823	0.763	0.23	1.39673e-280	3	Tnks2
7.8415e-285	0.657066	0.884	0.296	1.47177e-280	3	Flnb
1.47688e-284	0.673912	0.525	0.121	2.77196e-280	3	Ppp1r12b
1.47806e-284	0.293002	0.66	0.181	2.77416e-280	3	Fam126a
2.75134e-284	0.258099	0.524	0.118	5.16399e-280	3	Zmym5
6.3599e-284	0.343695	0.57	0.14	1.19369e-279	3	Braf
6.99763e-284	0.292207	0.629	0.166	1.31339e-279	3	Ep400
7.76786e-284	0.633732	0.925	0.35	1.45795e-279	3	Pakap.1
1.61105e-283	0.331537	0.814	0.256	3.02378e-279	3	Kdm1a
2.71816e-283	0.39679	0.573	0.142	5.10171e-279	3	Arid2
2.79127e-283	0.372447	0.52	0.117	5.23893e-279	3	Mtmr3
5.19475e-283	0.298566	0.754	0.222	9.75002e-279	3	Tra2b
7.19752e-283	0.276441	0.689	0.196	1.3509e-278	3	Rbm27
9.25889e-283	0.287861	0.807	0.261	1.7378e-278	3	Atp6v1a
1.11052e-282	0.474097	0.793	0.257	2.08434e-278	3	Nmt2
1.6751e-282	0.316871	0.644	0.176	3.144e-278	3	Cdc42bpb
2.16382e-282	0.263882	0.661	0.182	4.06127e-278	3	Cxxc5
9.00011e-282	0.701083	0.753	0.228	1.68923e-277	3	Dock1
1.35865e-281	0.410608	0.761	0.228	2.55004e-277	3	Svil
2.25003e-281	0.328655	0.647	0.176	4.22308e-277	3	Supt20
2.37492e-281	0.332118	0.692	0.198	4.45749e-277	3	Ephx1
3.74668e-281	0.406585	0.836	0.273	7.03214e-277	3	Sec63
4.40294e-281	0.277125	0.757	0.234	8.26388e-277	3	Jkamp
6.56568e-281	0.425329	0.551	0.135	1.23231e-276	3	Rnf216
7.66439e-281	0.368908	0.551	0.132	1.43853e-276	3	Btaf1
7.94324e-281	0.278962	0.745	0.225	1.49087e-276	3	Tgoln1
2.27408e-280	0.289295	0.584	0.148	4.26822e-276	3	Rsbn1l
2.3883e-280	0.525598	0.684	0.194	4.4826e-276	3	Ptpn12
2.96023e-280	0.371713	0.612	0.162	5.55606e-276	3	Atp2c1
2.98307e-280	0.753046	0.45	0.089	5.59892e-276	3	Nrg1
5.14032e-280	0.361375	0.685	0.195	9.64786e-276	3	Afdn
7.31192e-280	0.314315	0.759	0.232	1.37237e-275	3	Serinc3
1.0806e-279	0.296349	0.793	0.252	2.02819e-275	3	Gorasp2
1.65821e-279	0.278708	0.784	0.239	3.1123e-275	3	Ythdc1
2.33734e-279	0.386318	0.846	0.258	4.38695e-275	3	Mat2a
3.34613e-279	0.330113	0.755	0.234	6.28035e-275	3	Atp6ap1
3.49705e-279	0.404649	0.862	0.277	6.56362e-275	3	Arglu1
5.56331e-279	0.511446	0.61	0.159	1.04418e-274	3	Uvrag
6.82434e-279	0.312625	0.631	0.17	1.28086e-274	3	Xrn1
8.53584e-279	0.259722	0.561	0.136	1.60209e-274	3	Rab11fip2
1.09694e-278	0.307899	0.489	0.105	2.05884e-274	3	Lpin2
1.12943e-278	0.347342	0.687	0.197	2.11983e-274	3	Il6st
1.96877e-278	0.303102	0.761	0.241	3.69518e-274	3	Cab39l
2.34182e-278	0.454467	0.67	0.19	4.39536e-274	3	Sh3d19
2.41086e-278	0.592179	0.916	0.332	4.52494e-274	3	Iqgap1
3.95171e-278	0.29516	0.64	0.172	7.41697e-274	3	Cstf3
4.14647e-278	0.279978	0.459	0.092	7.78251e-274	3	Abcd4
7.15888e-278	0.380103	0.676	0.191	1.34365e-273	3	Hgsnat
8.05975e-278	0.292407	0.537	0.126	1.51273e-273	3	Mecp2
8.8842e-278	0.414658	0.748	0.228	1.66748e-273	3	Asph
1.03743e-277	0.29862	0.591	0.151	1.94715e-273	3	Rbm33
1.34808e-277	0.386675	0.465	0.096	2.5302e-273	3	Stxbp5
1.38249e-277	0.320947	0.629	0.17	2.5948e-273	3	Zfx
2.28774e-277	0.309069	0.688	0.195	4.29385e-273	3	Vasn
2.71857e-277	0.529668	0.771	0.237	5.10248e-273	3	Arhgap10
2.91017e-277	0.334813	0.573	0.143	5.4621e-273	3	Kdm5c
2.92729e-277	0.341988	0.78	0.236	5.49423e-273	3	Ptpra
3.13469e-277	0.324829	0.635	0.172	5.8835e-273	3	Rps6ka3
3.39183e-277	0.296805	0.568	0.141	6.36612e-273	3	Exoc2
8.68754e-277	0.316855	0.544	0.131	1.63056e-272	3	Tmem245
8.73489e-277	0.278047	0.715	0.21	1.63945e-272	3	Dlgap4
1.12733e-276	0.357846	0.831	0.278	2.11589e-272	3	Pten
1.15027e-276	0.361384	0.884	0.299	2.15895e-272	3	Ubap2l
1.94358e-276	0.256389	0.454	0.09	3.6479e-272	3	Dglucy
2.08662e-276	0.428732	0.608	0.161	3.91638e-272	3	Acaca
4.59514e-276	0.299275	0.711	0.205	8.62461e-272	3	Nufip2
5.07497e-276	0.283208	0.61	0.159	9.52522e-272	3	Arid4a
8.56732e-276	0.301584	0.578	0.143	1.608e-271	3	Ccnt1
9.17607e-276	0.301424	0.683	0.197	1.72226e-271	3	Itgb5
1.58294e-275	0.389492	0.762	0.23	2.97102e-271	3	Taf1d
2.3761e-275	0.257546	0.705	0.211	4.4597e-271	3	Tut7
2.88541e-275	0.281633	0.684	0.193	5.41562e-271	3	Ubn1
4.14128e-275	0.287323	0.81	0.265	7.77277e-271	3	Eif4a2
4.17647e-275	0.278822	0.537	0.128	7.83882e-271	3	Stim2
5.07973e-275	0.754502	0.916	0.35	9.53415e-271	3	Mbnl1
5.92333e-275	0.330354	0.773	0.239	1.11175e-270	3	Atp1a1
6.11642e-275	0.378495	0.866	0.301	1.14799e-270	3	Mcl1
7.73781e-275	0.315358	0.464	0.096	1.45231e-270	3	Chka
8.10805e-275	0.315692	0.85	0.284	1.5218e-270	3	Cul1
9.22126e-275	0.269206	0.713	0.213	1.73074e-270	3	Sypl
1.07003e-274	0.251	0.444	0.087	2.00835e-270	3	Nprl3
1.55325e-274	0.532597	0.925	0.335	2.91529e-270	3	Usp34
2.13445e-274	0.40095	0.585	0.152	4.00616e-270	3	Acvr1
2.70048e-274	0.263859	0.733	0.214	5.06853e-270	3	Ctcf
3.90387e-274	0.334393	0.689	0.198	7.32717e-270	3	Ptpn9
4.17554e-274	0.324982	0.607	0.161	7.83706e-270	3	Ranbp9
4.49611e-274	0.27501	0.683	0.197	8.43876e-270	3	Pip4p2
4.67822e-274	0.355926	0.606	0.16	8.78055e-270	3	Hmgcr
5.49071e-274	0.584458	0.931	0.318	1.03055e-269	3	Srrm2
5.81063e-274	0.291703	0.627	0.17	1.0906e-269	3	Cnot2
6.35594e-274	0.310362	0.501	0.113	1.19295e-269	3	Bmt2
6.66252e-274	0.277997	0.782	0.24	1.25049e-269	3	Unc50
1.11995e-273	0.407714	0.515	0.119	2.10203e-269	3	Arnt
1.65153e-273	0.293631	0.598	0.155	3.09976e-269	3	Numa1
1.99379e-273	0.657532	0.911	0.317	3.74215e-269	3	Macf1
2.21604e-273	0.475037	0.401	0.069	4.15928e-269	3	Plcb1
3.86795e-273	0.314694	0.546	0.133	7.25976e-269	3	Vgll4
4.48424e-273	0.277202	0.501	0.112	8.41648e-269	3	Ube4a
4.58753e-273	0.306717	0.634	0.171	8.61034e-269	3	Sgpl1
5.07893e-273	0.274208	0.468	0.099	9.53265e-269	3	Nt5dc3
7.98813e-273	0.267841	0.543	0.131	1.49929e-268	3	Laptm4b
8.27265e-273	0.342059	0.663	0.187	1.55269e-268	3	Frrs1
8.48823e-273	0.464729	0.573	0.144	1.59316e-268	3	Grk5
9.08682e-273	0.398565	0.859	0.28	1.7055e-268	3	Dync1h1
2.2897e-272	0.462057	0.551	0.136	4.29753e-268	3	Pak3
2.92226e-272	0.270781	0.769	0.238	5.48479e-268	3	Pja2
3.5102e-272	0.968795	0.748	0.225	6.58829e-268	3	Frmd4a
5.95989e-272	0.389839	0.618	0.167	1.11861e-267	3	Rapgef6
6.41336e-272	0.353151	0.877	0.306	1.20372e-267	3	Copa
7.05883e-272	0.254147	0.75	0.235	1.32487e-267	3	Pdxdc1
1.01335e-271	0.410903	0.902	0.305	1.90196e-267	3	Ube3a
1.02598e-271	0.254473	0.599	0.159	1.92567e-267	3	Midn
2.06067e-271	0.346027	0.587	0.151	3.86768e-267	3	Swt1
3.83337e-271	0.309615	0.657	0.185	7.19485e-267	3	Pter
4.53237e-271	0.683634	0.929	0.348	8.5068e-267	3	Rasa1
7.67193e-271	0.281053	0.683	0.197	1.43994e-266	3	Impact
7.99817e-271	0.45263	0.443	0.083	1.50118e-266	3	Igfbp2
1.03514e-270	0.362945	0.624	0.167	1.94285e-266	3	Ccnl1
1.0921e-270	0.313409	0.511	0.117	2.04976e-266	3	Ralgapb
1.35848e-270	0.514798	0.776	0.247	2.54974e-266	3	Scd2
1.39672e-270	0.399302	0.841	0.272	2.62151e-266	3	Rtn3
1.6802e-270	0.278248	0.512	0.118	3.15357e-266	3	Ppard
1.70713e-270	0.434046	0.713	0.213	3.20411e-266	3	Otulin
2.00464e-270	0.574485	0.58	0.151	3.7625e-266	3	Akt3
2.05077e-270	0.363067	0.454	0.094	3.84909e-266	3	Gpatch2
2.70945e-270	0.271003	0.607	0.161	5.08537e-266	3	Pxn
2.95416e-270	0.314036	0.524	0.124	5.54465e-266	3	Cabin1
5.6561e-270	0.366855	0.838	0.285	1.06159e-265	3	Hp1bp3
7.11333e-270	0.554371	0.469	0.101	1.3351e-265	3	Ptprj
8.41174e-270	0.283096	0.754	0.233	1.5788e-265	3	Erlec1
9.15928e-270	0.281894	0.509	0.118	1.7191e-265	3	Reps1
1.24755e-269	0.667339	0.945	0.34	2.34153e-265	3	Rbm39
1.54863e-269	0.310696	0.751	0.226	2.90663e-265	3	Por
1.63525e-269	0.38782	0.586	0.152	3.0692e-265	3	Slc20a2
2.69542e-269	0.458279	0.575	0.147	5.05904e-265	3	Tcf20
2.9625e-269	0.26739	0.694	0.205	5.56031e-265	3	Ganab
3.19104e-269	0.351753	0.616	0.168	5.98926e-265	3	Ylpm1
4.65493e-269	0.360161	0.644	0.179	8.73684e-265	3	Bmpr2
7.58179e-269	0.261952	0.685	0.197	1.42303e-264	3	Tor1aip1
8.08713e-269	0.265105	0.568	0.142	1.51787e-264	3	Xrcc4
9.12893e-269	0.277954	0.6	0.159	1.71341e-264	3	Maco1
1.26863e-268	0.640363	0.865	0.29	2.38109e-264	3	Colec12
1.37579e-268	0.835936	0.629	0.174	2.58222e-264	3	Nbea
1.39044e-268	0.272383	0.545	0.133	2.60972e-264	3	Prdm2
1.636e-268	0.310654	0.761	0.236	3.0706e-264	3	Tpp2
1.77077e-268	0.343322	0.618	0.169	3.32356e-264	3	Ythdf3
3.32464e-268	0.314064	0.487	0.108	6.24003e-264	3	Pias1
6.62486e-268	0.290279	0.593	0.155	1.24342e-263	3	Efl1
7.39924e-268	0.285041	0.631	0.173	1.38876e-263	3	Katnbl1
9.31278e-268	0.334017	0.776	0.244	1.74792e-263	3	Galnt1
9.74876e-268	0.605673	0.568	0.147	1.82975e-263	3	Runx2
1.06725e-267	0.343037	0.519	0.122	2.00311e-263	3	Relch
1.67218e-267	0.655775	0.935	0.333	3.13851e-263	3	Mtdh
1.82778e-267	0.266314	0.643	0.18	3.43056e-263	3	Clip1
2.06061e-267	0.364162	0.543	0.135	3.86756e-263	3	Nrip1
3.73202e-267	0.32005	0.572	0.146	7.00462e-263	3	Rc3h1
1.02572e-266	0.290862	0.505	0.116	1.92517e-262	3	Emsy
1.15753e-266	0.429281	0.672	0.189	2.17257e-262	3	Lclat1
1.87488e-266	0.351724	0.668	0.184	3.51896e-262	3	Wincr1
2.12141e-266	0.34695	0.393	0.07	3.98167e-262	3	Carmil1
2.61752e-266	0.399917	0.679	0.196	4.91283e-262	3	Stk3
4.72814e-266	0.324435	0.631	0.177	8.87424e-262	3	Ube3c
5.28824e-266	0.840803	0.698	0.21	9.92549e-262	3	Cdk14
8.08498e-266	0.252654	0.799	0.258	1.51747e-261	3	Eri3
8.80091e-266	0.268762	0.688	0.201	1.65184e-261	3	Map2k4
1.00708e-265	0.286732	0.556	0.138	1.89019e-261	3	Stam
1.95042e-265	0.332923	0.807	0.262	3.66074e-261	3	Man1a2
2.27877e-265	0.295389	0.439	0.084	4.27702e-261	3	Ramp3
2.46514e-265	0.262052	0.617	0.165	4.62682e-261	3	Ahctf1
4.13623e-265	0.431488	0.532	0.131	7.76329e-261	3	Kirrel
4.41859e-265	0.390091	0.717	0.218	8.29326e-261	3	Rap1gds1
5.7693e-265	0.286943	0.56	0.142	1.08284e-260	3	Qrich1
6.98019e-265	0.279016	0.791	0.249	1.31011e-260	3	Larp1
9.05645e-265	0.307961	0.832	0.275	1.69981e-260	3	Thrap3
1.24027e-264	0.415675	0.768	0.24	2.32787e-260	3	Mdm2
1.41363e-264	0.281251	0.441	0.09	2.65325e-260	3	Ahdc1
2.07196e-264	0.268396	0.475	0.105	3.88886e-260	3	Fam120b
2.10293e-264	0.364362	0.545	0.135	3.94699e-260	3	Dmxl1
3.9919e-264	0.284493	0.552	0.14	7.49241e-260	3	Acer3
4.01446e-264	0.38135	0.593	0.16	7.53474e-260	3	Xpo7
4.03572e-264	0.460762	0.505	0.116	7.57465e-260	3	Mllt3
5.0726e-264	0.429126	0.716	0.212	9.52076e-260	3	Mrc2
5.54103e-264	0.370357	0.593	0.158	1.04e-259	3	Tshz1
1.44599e-263	0.305528	0.777	0.247	2.71397e-259	3	Tex264
2.0703e-263	0.344151	0.494	0.113	3.88574e-259	3	Prr14l
3.03081e-263	0.254784	0.741	0.231	5.68853e-259	3	Sbno1
5.96186e-263	0.321195	0.536	0.13	1.11898e-258	3	Traf3
6.50935e-263	0.430899	0.827	0.294	1.22174e-258	3	Zfas1
9.5385e-263	0.251997	0.79	0.253	1.79028e-258	3	Bod1l
1.03739e-262	0.254773	0.534	0.129	1.94708e-258	3	Zfp950
1.09943e-262	0.308258	0.753	0.244	2.06353e-258	3	Acly
1.67008e-262	0.256167	0.542	0.134	3.13458e-258	3	Rnf214
1.69227e-262	0.253531	0.828	0.272	3.17622e-258	3	Zfp207
2.20492e-262	0.34677	0.506	0.117	4.13842e-258	3	Atad2b
2.71629e-262	0.427911	0.443	0.091	5.09821e-258	3	Vps13d
4.30898e-262	0.257332	0.645	0.184	8.08753e-258	3	Arhgap29
4.62052e-262	0.250587	0.475	0.103	8.67226e-258	3	Ampd3
4.78599e-262	0.270084	0.731	0.223	8.98283e-258	3	Stt3b
8.00791e-262	0.423511	0.364	0.06	1.503e-257	3	Ndst3
8.40029e-262	0.290396	0.824	0.274	1.57665e-257	3	Ddx50
9.77841e-262	0.379992	0.774	0.248	1.83531e-257	3	Pkd2
1.02847e-261	0.892957	0.977	0.389	1.93033e-257	3	Rbms1
1.07318e-261	0.373848	0.515	0.123	2.01426e-257	3	Map2k5
1.10179e-261	0.529043	0.562	0.147	2.06794e-257	3	Arid1b
1.13743e-261	0.300482	0.34	0.052	2.13484e-257	3	Tpk1
1.34495e-261	0.332885	0.519	0.124	2.52433e-257	3	Zfyve9
1.62427e-261	0.344315	0.775	0.243	3.04858e-257	3	Tbl1x
1.69516e-261	0.330389	0.751	0.243	3.18165e-257	3	Glmp
1.70187e-261	1.13865	0.75	0.232	3.19424e-257	3	Rbms3
3.28524e-261	0.366644	0.553	0.14	6.16606e-257	3	Myo9a
4.23678e-261	0.252277	0.406	0.075	7.95201e-257	3	Cdon
1.0826e-260	0.329364	0.794	0.263	2.03193e-256	3	Atp6ap2
1.20601e-260	0.327607	0.411	0.078	2.26357e-256	3	Pdss2
1.20982e-260	0.291033	0.711	0.217	2.2707e-256	3	Casc4
1.64762e-260	0.370684	0.833	0.28	3.09242e-256	3	Zfr
1.8412e-260	0.354625	0.52	0.127	3.45575e-256	3	Frs2
1.86314e-260	0.291396	0.493	0.113	3.49693e-256	3	Fgfr2
2.5387e-260	0.268923	0.53	0.128	4.76488e-256	3	Rprd2
2.76403e-260	0.305941	0.518	0.124	5.1878e-256	3	Pvr
2.79946e-260	0.344914	0.756	0.239	5.2543e-256	3	Epb41l2
2.90685e-260	0.32565	0.811	0.259	5.45587e-256	3	Pkn2
3.18084e-260	0.326618	0.505	0.119	5.97011e-256	3	Ints6
4.02085e-260	0.32592	0.547	0.139	7.54672e-256	3	Sfswap
4.24343e-260	0.39932	0.778	0.261	7.96449e-256	3	Mgmt
8.85491e-260	0.260474	0.436	0.088	1.66198e-255	3	Bcl6
1.00962e-259	0.427794	0.475	0.107	1.89495e-255	3	Numb
1.20817e-259	0.34663	0.685	0.201	2.26761e-255	3	Stat3
1.53258e-259	0.29902	0.463	0.101	2.8765e-255	3	Arhgap23
1.75644e-259	0.35953	0.588	0.157	3.29667e-255	3	Med15
1.91495e-259	0.483978	0.552	0.141	3.59417e-255	3	Spata5
2.57109e-259	0.297141	0.446	0.093	4.82568e-255	3	Dync2h1
2.83768e-259	0.3339	0.535	0.132	5.32604e-255	3	Zmym2
3.79781e-259	0.379405	0.409	0.078	7.12812e-255	3	Arhgef11
6.66422e-259	0.518871	0.569	0.15	1.25081e-254	3	Sbf2
8.13429e-259	0.297417	0.612	0.167	1.52673e-254	3	Dse
8.28164e-259	0.357565	0.811	0.268	1.55438e-254	3	Serinc1
9.24216e-259	0.268242	0.603	0.165	1.73466e-254	3	Lpcat3
1.01892e-258	0.284942	0.829	0.273	1.91242e-254	3	Smarcc1
1.02636e-258	0.343801	0.425	0.084	1.92637e-254	3	Gfod1
1.60004e-258	0.356905	0.537	0.134	3.00312e-254	3	Fryl
2.90318e-258	0.283562	0.457	0.098	5.44897e-254	3	Slc25a13
2.92435e-258	0.299314	0.693	0.212	5.48871e-254	3	Ahi1
4.43304e-258	0.328907	0.502	0.119	8.32037e-254	3	4932438A13Rik
5.77177e-258	0.345456	0.566	0.146	1.0833e-253	3	Klf7
1.28499e-257	0.282649	0.792	0.259	2.4118e-253	3	Smarca4
2.07628e-257	0.738181	0.462	0.1	3.89697e-253	3	Xylt1
3.26209e-257	0.315322	0.437	0.09	6.12261e-253	3	Rnf38
3.66074e-257	0.299176	0.515	0.124	6.87085e-253	3	Polk
3.74809e-257	0.279334	0.672	0.195	7.03478e-253	3	Pip5k1a
4.07135e-257	0.27287	0.811	0.279	7.64152e-253	3	Adss
4.3376e-257	0.294179	0.498	0.116	8.14124e-253	3	Pikfyve
5.57137e-257	0.437522	0.85	0.313	1.04569e-252	3	Nfix
1.29909e-256	0.259194	0.46	0.1	2.43825e-252	3	Tom1l2
1.95554e-256	0.314456	0.376	0.066	3.67034e-252	3	Slc38a6
2.15487e-256	0.251721	0.649	0.187	4.04447e-252	3	Nomo1
3.14081e-256	0.548602	0.938	0.388	5.89498e-252	3	Wnk1
6.00248e-256	0.324399	0.767	0.25	1.12661e-251	3	AI506816
8.03943e-256	0.334911	0.841	0.293	1.50892e-251	3	Asah1
8.1235e-256	0.258807	0.463	0.1	1.5247e-251	3	Synj2
8.26348e-256	0.513744	0.432	0.089	1.55097e-251	3	Fnip2
1.3962e-255	0.624013	0.804	0.265	2.62052e-251	3	4930402H24Rik
[truncated: 3,620 more rows]
